# Supplementary material for: Public sentiment and thematic evolution in the metaverse: A large-scale computational analysis of Twitter discourse
Source: PLoS One. 2026 May 13;21(5):e0345135. doi: 10.1371/journal.pone.0345135 (PMC13170826; doi:10.1371/journal.pone.0345135)
Supplement: S1 File — (CSV) [file pone.0345135.s001.csv]

Subtopic_ID	Subtopic_Name	Macro_Theme	Representative_Keywords
1	NFT Speculation	Economic	wallet, crypto, drop, mint, floor price
2	Land Sales	Economic	parcel, estate, buy, sell, land
3	Tokenomics	Economic	coin, token, airdrop, staking, yield
4	Market Crash	Economic	bear, bull, crash, dip, hodl
5	Business Models	Economic	roi, revenue, business, startup, invest
6	Employment	Economic	job, hire, work, career, recruiter
7	Sponsorships	Economic	brand, ad, sponsor, partner, nike
8	Virtual Wedding	Social	wedding, vow, marry, ring, bride
9	Dating	Social	date, love, crush, meet, partner
10	Friendship	Social	friend, community, hang, squad, team
11	Harassment	Social	troll, block, report, safe, hate
12	Identity	Social	avatar, skin, face, gender, self
13	Religion	Social	god, church, pray, faith, spiritual
14	Education	Social	learn, class, teach, school, student
15	VR Hardware	Technical	headset, oculus, quest, vision pro, lens
16	Latency/Lag	Technical	lag, ping, server, crash, bug
17	Graphics	Technical	render, fps, 4k, pixel, resolution
18	Interoperability	Technical	cross-chain, bridge, import, export, standard
19	Security	Technical	hack, scam, phish, password, 2fa
20	AI Integration	Technical	npc, bot, ai, chatgpt, generative
21	Blockchain Tech	Technical	chain, block, node, contract, solidity
22	Concerts	Events	live, music, dj, stage, perform
23	Fashion Shows	Events	runway, wear, style, fashion, week
24	Gaming Tournaments	Events	esports, win, play, match, tournament
25	Art Galleries	Events	art, exhibit, museum, show, piece
26	Conferences	Events	talk, panel, speaker, expo, summit
27	Parties	Events	party, club, dance, night, rave
28	Contests	Events	giveaway, contest, win, prize, enter
