# Supplementary material for: Public sentiment and thematic evolution in the metaverse: A large-scale computational analysis of Twitter discourse
Source: PLoS One. 2026 May 13;21(5):e0345135. doi: 10.1371/journal.pone.0345135 (PMC13170826; doi:10.1371/journal.pone.0345135)
Supplement: S2 File — (CSV) [file pone.0345135.s002.csv]

Keyword	Macro_Theme	Likes	Retweets	Replies	Quote_Tweets	Engagement_Score	Follower_Count	Has_Media	Bot_Probability	Is_Retweet	Sentiment_Final
$SAND	Technical	15	3	1	0	21.5	254	0	0.093	0	0.208305183
virtual wedding	Economic	76	17	6	4	125.5	326	1	0.144	0	-0.004937831
metaverse	Economic	198	44	16	11	329	134	0	0.177	0	0.408385967
decentraland	Economic	67	15	5	3	108.5	339	1	0.06	1	0.934706696
digital vow	Technical	16	3	1	0	22.5	53	0	0.082	0	-0.29541953
metaverse	Technical	66	14	5	3	106	129	1	0.069	1	0.222426484
metaverse	Social	85	19	7	4	139.5	76	1	0.203	0	0.877544385
decentraland	Events	106	23	8	5	171.5	265	0	0.114	1	-0.113065177
$SAND	Social	42	9	3	2	67.5	1583	0	0.048	1	-0.829219955
virtual wedding	Economic	64	14	5	3	104	926	1	0.033	1	0.403548192
decentraland	Economic	61	13	5	3	99.5	419	1	0.156	0	0.47750376
NFT marriage	Technical	12	2	1	0	17	157	0	0.128	1	0.078354043
$SAND	Economic	9	2	0	0	12	668	0	0.256	0	-0.094601051
$SAND	Economic	11	2	0	0	14	481	0	0.131	1	-0.254995507
metaverse	Events	121	27	10	6	199.5	403	1	0.161	0	0.058509233
decentraland	Social	93	20	7	5	152	162	1	0.101	0	-0.184754447
digital vow	Technical	66	14	5	3	106	106	1	0.354	0	0.021332379
digital vow	Economic	6	1	0	0	7.5	200	0	0.176	0	0.666844791
$SAND	Social	99	22	8	5	163	312	1	0.185	0	0.091152944
virtual wedding	Economic	17	3	1	0	23.5	177	0	0.032	0	0.582925206
$SAND	Events	136	30	11	7	224	2793	1	0.126	1	0.139391837
decentraland	Social	87	19	7	4	141.5	201	1	0.39	0	0.627108308
decentraland	Economic	7	1	0	0	8.5	277	0	0.122	0	0.758169569
metaverse	Technical	71	15	5	3	112.5	803	1	0.37	0	-0.297881057
decentraland	Economic	69	15	5	3	110.5	95	1	0.347	1	-0.013201212
virtual wedding	Social	85	18	7	4	138	457	1	0.316	0	-0.268413536
NFT marriage	Events	120	26	10	6	197	161	1	0.042	0	-1
$SAND	Social	91	20	7	5	150	669	1	0.297	0	-0.31918277
$SAND	Social	91	20	7	5	150	227	1	0.093	1	-0.401038089
NFT marriage	Events	121	26	10	6	198	933	1	0.216	0	-0.081827631
decentraland	Social	85	18	7	4	138	279	1	0.054	1	0.247341822
$SAND	Technical	70	15	5	3	111.5	490	1	0.385	0	0.230131823
NFT marriage	Social	50	11	4	2	80.5	1760	0	0.069	1	0.302933022
decentraland	Events	170	37	14	9	280.5	632	0	0.053	1	0.456595397
NFT marriage	Social	85	18	7	4	138	129	1	0.393	1	-0.275172206
metaverse	Events	63	14	5	3	103	166	0	0.051	0	0.446068128
virtual wedding	Social	78	17	6	4	127.5	848	0	0.299	1	-0.148927891
digital vow	Social	85	18	7	4	138	72	1	0.16	0	0.05519538
virtual wedding	Social	90	20	7	5	149	1621	1	0.069	0	0.571204114
NFT marriage	Social	31	7	2	1	48.5	310	0	0.082	1	0.15248469
digital vow	Social	117	26	9	6	192	750	0	0.205	0	-0.580599971
decentraland	Social	85	19	7	4	139.5	136	1	0.299	1	-0.292561948
$SAND	Economic	23	5	1	1	35.5	140	0	0.077	1	0.723801815
metaverse	Events	67	14	5	3	107	956	0	0.151	1	-0.105658959
digital vow	Social	33	7	2	1	50.5	315	0	0.251	0	0.3356432
metaverse	Social	37	8	3	2	61	1383	0	0.157	0	-0.029118179
metaverse	Events	115	25	9	6	188.5	457	1	0.235	0	-0.592936125
$SAND	Social	31	6	2	1	47	101	0	0.183	1	-0.016178235
NFT marriage	Social	60	13	5	3	98.5	293	0	0.106	1	-0.364025212
virtual wedding	Technical	24	5	2	1	38.5	2947	0	0.113	0	0.244933108
$SAND	Social	40	8	3	2	64	372	0	0.058	0	0.198815552
NFT marriage	Events	124	27	10	6	202.5	604	1	0.373	0	0.212353885
$SAND	Social	36	8	3	2	60	1105	0	0.489	0	-0.145182713
metaverse	Social	93	20	7	5	152	656	1	0.35	0	-0.386556462
digital vow	Technical	13	2	1	0	18	87	0	0.065	0	0.235896602
decentraland	Technical	20	4	1	1	31	488	0	0.182	1	-0.515507702
decentraland	Social	84	18	7	4	137	289	1	0.262	1	-0.578381927
NFT marriage	Events	141	31	11	7	230.5	904	1	0.242	1	-0.790678231
digital vow	Social	84	18	7	4	137	225	1	0.072	1	-0.015774535
decentraland	Technical	35	7	2	1	52.5	3222	0	0.179	0	-0.519756994
digital vow	Economic	9	2	0	0	12	969	0	0.29	0	0.118810256
virtual wedding	Events	67	14	5	3	107	1412	0	0.325	0	0.241306853
digital vow	Social	138	30	11	7	226	127	1	0.004	1	-0.546772222
metaverse	Events	120	26	10	6	197	484	1	0.172	0	0.070042755
metaverse	Economic	9	2	0	0	12	643	0	0.25	1	0.208445442
digital vow	Economic	63	14	5	3	103	199	1	0.097	1	-0.396747051
virtual wedding	Economic	16	3	1	0	22.5	287	0	0.212	1	-0.388612483
decentraland	Social	38	8	3	2	62	1311	0	0.209	0	-0.324254731
decentraland	Social	32	7	2	1	49.5	652	0	0.329	0	-0.495772007
decentraland	Economic	8	1	0	0	9.5	85	0	0.135	0	-0.533138625
digital vow	Social	84	18	7	4	137	226	1	0.113	0	-0.248403045
NFT marriage	Social	85	19	7	4	139.5	149	1	0.317	0	0.185092484
virtual wedding	Economic	10	2	0	0	13	1526	0	0.423	0	0.634656773
digital vow	Social	41	9	3	2	66.5	214	0	0.226	1	0.11141024
virtual wedding	Social	93	20	7	5	152	956	1	0.139	0	-0.274743942
decentraland	Social	160	35	13	8	262.5	80	1	0.044	0	0.562970176
$SAND	Social	46	10	3	2	73	409	0	0.025	0	-0.214417826
digital vow	Social	84	18	7	4	137	135	1	0.092	0	0.419944648
virtual wedding	Events	114	25	9	6	187.5	202	1	0.235	0	-0.169333866
decentraland	Technical	67	14	5	3	107	285	1	0.051	0	-0.219406736
$SAND	Social	58	12	4	3	93	390	0	0.403	0	0.391602695
virtual wedding	Social	86	19	7	4	140.5	369	1	0.621	0	0.135114908
NFT marriage	Technical	15	3	1	0	21.5	67	0	0.014	1	0.46265581
digital vow	Social	66	14	5	3	106	1535	0	0.06	0	-0.233285315
digital vow	Economic	10	2	0	0	13	141	0	0.249	0	0.429385579
metaverse	Social	38	8	3	2	62	1099	0	0.329	0	-0.464237175
decentraland	Social	49	10	4	2	78	448	0	0.181	1	-0.354129481
NFT marriage	Technical	13	2	1	0	18	223	0	0.063	0	-0.109984719
$SAND	Technical	16	3	1	0	22.5	172	0	0.035	0	0.075990579
$SAND	Events	69	15	5	3	110.5	128	0	0.231	0	-0.121160467
decentraland	Economic	53	11	4	2	83.5	51	0	0.149	0	0.576564258
virtual wedding	Social	31	7	2	1	48.5	277	0	0.263	1	-0.147096481
decentraland	Economic	11	2	0	0	14	483	0	0.072	1	0.391747415
metaverse	Events	121	27	10	6	199.5	117	1	0.129	0	0.807256147
metaverse	Social	32	7	2	1	49.5	211	0	0.086	1	0.30934757
digital vow	Economic	67	15	5	3	108.5	2283	1	0.12	0	-0.225292046
virtual wedding	Technical	17	3	1	0	23.5	553	0	0.209	1	-0.046300796
NFT marriage	Events	63	14	5	3	103	130	0	0.13	0	-0.35784755
virtual wedding	Economic	6	1	0	0	7.5	57	0	0.03	1	0.164513131
metaverse	Economic	24	5	2	1	38.5	57	0	0.089	1	0.487519956
NFT marriage	Events	134	29	11	7	220.5	489	1	0.393	1	-0.240509656
virtual wedding	Events	118	26	9	6	193	66	1	0.216	1	0.028385722
metaverse	Social	32	7	2	1	49.5	346	0	0.1	0	0.357898518
NFT marriage	Social	97	21	8	5	159.5	217	1	0.239	0	0.052200421
$SAND	Social	92	20	7	5	151	177	1	0.228	0	-0.289367791
NFT marriage	Social	105	23	8	5	170.5	316	1	0.362	0	0.194549233
NFT marriage	Social	84	18	7	4	137	68	1	0.073	0	0.836521876
NFT marriage	Events	65	14	5	3	105	223	0	0.117	1	0.53655811
decentraland	Events	63	14	5	3	103	245	0	0.142	0	-0.344206971
virtual wedding	Social	88	19	7	4	142.5	948	1	0.046	0	0.361340422
virtual wedding	Events	91	20	7	5	150	1146	0	0.077	0	0.125932752
virtual wedding	Social	31	6	2	1	47	159	0	0.098	0	-0.213513483
decentraland	Economic	67	15	5	3	108.5	285	1	0.041	0	0.102294406
digital vow	Economic	74	16	6	4	122	729	1	0.095	0	-0.978366812
decentraland	Economic	25	5	2	1	39.5	404	0	0.402	0	-0.306272777
virtual wedding	Technical	37	8	3	2	61	759	0	0.281	0	-0.279246759
metaverse	Technical	12	2	1	0	17	95	0	0.386	0	0.190486136
decentraland	Economic	7	1	0	0	8.5	574	0	0.222	0	-0.167782613
metaverse	Events	118	26	9	6	193	579	1	0.038	0	0.553537912
virtual wedding	Social	96	21	8	5	158.5	650	1	0.179	1	-0.405236795
$SAND	Events	66	14	5	3	106	88	0	0.178	0	0.272628486
metaverse	Technical	121	26	10	6	198	1220	1	0.053	0	-0.21971169
virtual wedding	Economic	33	7	2	1	50.5	2210	0	0.114	0	-0.129481846
decentraland	Events	153	34	12	8	252	1130	1	0.12	1	-0.344487358
metaverse	Social	80	17	6	4	129.5	322	0	0.056	0	-0.092339772
$SAND	Social	31	6	2	1	47	523	0	0.173	1	-0.100223713
NFT marriage	Events	65	14	5	3	105	704	0	0.209	1	0.249284908
decentraland	Social	30	6	2	1	46	76	0	0.027	0	0.192208202
virtual wedding	Technical	75	16	6	4	123	373	1	0.115	0	0.357165398
metaverse	Economic	64	14	5	3	104	217	1	0.089	0	0.012294233
decentraland	Social	35	7	2	1	52.5	153	0	0.108	1	-0.190859189
virtual wedding	Events	66	14	5	3	106	317	0	0.351	0	0.227628065
$SAND	Events	64	14	5	3	104	127	0	0.101	0	0.075544272
decentraland	Social	42	9	3	2	67.5	395	0	0.323	0	0.283385111
decentraland	Technical	114	25	9	6	187.5	97	1	0.112	0	0.756448658
decentraland	Social	87	19	7	4	141.5	568	1	0.026	0	1
metaverse	Economic	64	14	5	3	104	205	1	0.222	0	0.502378761
digital vow	Events	61	13	5	3	99.5	571	0	0.259	1	-0.476234047
$SAND	Events	122	27	10	6	200.5	74	1	0.088	0	-0.082786211
NFT marriage	Technical	34	7	2	1	51.5	724	0	0.23	1	0.125352076
virtual wedding	Social	88	19	7	4	142.5	961	1	0.224	0	0.11462732
metaverse	Social	33	7	2	1	50.5	140	0	0.105	0	-0.144646759
NFT marriage	Technical	13	2	1	0	18	203	0	0.211	1	-0.321794898
NFT marriage	Technical	70	15	5	3	111.5	496	1	0.462	0	0.131291274
metaverse	Social	77	17	6	4	126.5	2320	0	0.201	0	-0.619126656
metaverse	Social	93	20	7	5	152	443	1	0.143	0	-0.246206957
virtual wedding	Economic	16	3	1	0	22.5	1774	0	0.244	0	0.402390713
decentraland	Technical	13	3	1	0	19.5	219	0	0.159	0	-1
virtual wedding	Economic	60	13	5	3	98.5	80	1	0.08	1	-0.326335377
decentraland	Economic	66	14	5	3	106	543	1	0.21	0	0.258657507
decentraland	Social	87	19	7	4	141.5	597	1	0.191	0	0.306156949
decentraland	Economic	67	14	5	3	107	882	1	0.325	0	0.290576365
$SAND	Economic	87	19	7	4	141.5	399	1	0.02	1	-0.071487327
virtual wedding	Social	91	20	7	5	150	102	1	0.356	0	0.642606853
decentraland	Social	31	7	2	1	48.5	202	0	0.086	0	-0.383437245
virtual wedding	Social	37	8	3	2	61	741	0	0.156	0	-0.685061284
decentraland	Social	33	7	2	1	50.5	691	0	0.208	0	-0.52302001
$SAND	Technical	67	15	5	3	108.5	419	1	0.12	1	-0.02997743
decentraland	Social	86	19	7	4	140.5	774	1	0.184	0	0.560964052
virtual wedding	Social	123	27	10	6	201.5	140	1	0.119	0	0.193090075
NFT marriage	Economic	9	2	0	0	12	192	0	0.087	0	0.116310933
$SAND	Events	157	34	13	8	258	234	1	0.143	0	-0.185815224
digital vow	Economic	79	17	6	4	128.5	83	1	0.071	0	-0.340459125
$SAND	Economic	8	1	0	0	9.5	223	0	0.135	1	0.04310946
digital vow	Social	54	12	4	3	89	226	0	0.314	1	-0.23376815
virtual wedding	Economic	61	13	5	3	99.5	297	1	0.159	1	-0.095308694
$SAND	Technical	17	3	1	0	23.5	123	0	0.089	1	-0.172898111
NFT marriage	Economic	7	1	0	0	8.5	67	0	0.289	0	-0.573212354
$SAND	Events	114	25	9	6	187.5	90	1	0.033	1	0.748744702
$SAND	Technical	73	16	6	4	121	2279	1	0.226	0	0.461970535
NFT marriage	Social	58	13	4	3	94.5	2430	0	0.255	0	0.636014949
NFT marriage	Technical	33	7	2	1	50.5	484	0	0.128	0	-0.99147534
decentraland	Events	73	16	6	4	121	3749	0	0.114	1	0.464265511
$SAND	Technical	87	19	7	4	141.5	132	0	0.156	0	0.361162276
$SAND	Technical	96	21	8	5	158.5	82	1	0.159	1	0.013606806
digital vow	Social	84	18	7	4	137	249	1	0.144	0	-0.108303336
virtual wedding	Social	90	20	7	5	149	281	1	0.239	1	-0.371367348
NFT marriage	Social	87	19	7	4	141.5	407	1	0.242	0	-0.482483079
metaverse	Events	122	27	10	6	200.5	302	1	0.206	0	0.12271329
decentraland	Economic	74	16	6	4	122	154	1	0.132	0	-0.101399154
virtual wedding	Social	89	19	7	4	143.5	1279	1	0.117	1	-0.401859637
NFT marriage	Economic	20	4	1	1	31	189	0	0.306	0	0.434023592
digital vow	Events	122	27	10	6	200.5	687	1	0.095	0	0.528046467
metaverse	Social	94	21	7	5	154.5	78	1	0.238	0	0.224472656
metaverse	Economic	6	1	0	0	7.5	192	0	0.2	0	0.100356325
$SAND	Events	171	38	14	9	283	308	1	0.337	0	0.243737592
metaverse	Social	85	18	7	4	138	351	1	0.169	1	0.141083671
digital vow	Social	92	20	7	5	151	98	1	0.196	0	0.01732545
decentraland	Economic	67	15	5	3	108.5	2356	1	0.143	0	0.012100066
NFT marriage	Technical	68	15	5	3	109.5	697	1	0.328	0	-0.358302551
digital vow	Technical	16	3	1	0	22.5	660	0	0.057	0	-0.017419666
metaverse	Social	31	7	2	1	48.5	200	0	0.331	1	0.311967349
$SAND	Technical	22	5	1	1	34.5	72	0	0.389	0	0.097790619
$SAND	Economic	60	13	5	3	98.5	280	1	0.14	0	-0.062758056
decentraland	Social	34	7	2	1	51.5	255	0	0.187	0	0.177719396
virtual wedding	Events	61	13	5	3	99.5	50	0	0.091	0	-0.008539384
metaverse	Technical	19	4	1	1	30	232	0	0.22	0	-0.328931882
$SAND	Economic	28	6	2	1	44	123	0	0.099	0	-0.41597163
decentraland	Social	91	20	7	5	150	1390	1	0.219	0	0.413400094
digital vow	Events	123	27	10	6	201.5	101	1	0.065	0	-0.296893462
digital vow	Economic	66	14	5	3	106	127	1	0.072	1	0.280426222
digital vow	Economic	19	4	1	1	30	204	0	0.141	0	0.271113132
digital vow	Social	85	19	7	4	139.5	282	1	0.152	0	0.053413064
digital vow	Social	31	6	2	1	47	225	0	0.198	0	0.396992115
decentraland	Technical	80	17	6	4	129.5	126	1	0.072	0	0.448567429
decentraland	Social	32	7	2	1	49.5	323	0	0.119	0	-0.105500495
digital vow	Social	91	20	7	5	150	1739	1	0.07	0	0.34304184
virtual wedding	Events	114	25	9	6	187.5	63	1	0.143	0	0.335456158
$SAND	Economic	9	2	0	0	12	138	0	0.223	0	0.109951553
NFT marriage	Technical	70	15	5	3	111.5	181	1	0.275	1	-0.244820305
decentraland	Technical	12	2	1	0	17	86	0	0.252	0	0.038218743
digital vow	Social	108	24	9	6	180	1960	1	0.178	1	0.159427248
$SAND	Social	85	19	7	4	139.5	125	1	0.085	0	-0.095589763
$SAND	Technical	26	5	2	1	40.5	263	0	0.425	1	0.376723933
virtual wedding	Economic	64	14	5	3	104	73	1	0.146	0	0.66341347
$SAND	Social	83	18	6	4	134	61	1	0.178	0	0.387506775
NFT marriage	Social	42	9	3	2	67.5	3246	0	0.231	1	0.607695035
decentraland	Economic	61	13	5	3	99.5	483	1	0.392	0	0.141135887
$SAND	Social	88	19	7	4	142.5	672	1	0.099	0	-0.052599846
virtual wedding	Technical	69	15	5	3	110.5	534	1	0.121	0	-0.050825126
digital vow	Social	87	19	7	4	141.5	282	1	0.079	0	0.164426554
digital vow	Events	157	35	13	8	259.5	1860	1	0.192	0	0.115592261
decentraland	Events	66	14	5	3	106	156	0	0.125	0	0.42564987
digital vow	Social	102	22	8	5	166	2567	1	0.175	1	0.125262093
digital vow	Events	141	31	11	7	230.5	1433	1	0.04	1	-0.149098662
NFT marriage	Events	115	25	9	6	188.5	387	1	0.036	1	-0.344538439
virtual wedding	Social	91	20	7	5	150	420	1	0.412	0	0.159075394
$SAND	Economic	64	14	5	3	104	111	1	0.106	0	0.339629314
digital vow	Social	89	19	7	4	143.5	151	1	0.266	0	0.047962187
metaverse	Social	46	10	3	2	73	162	0	0.021	0	0.259474253
$SAND	Events	61	13	5	3	99.5	53	0	0.097	0	0.21374888
$SAND	Economic	15	3	1	0	21.5	168	0	0.16	1	-0.031591014
virtual wedding	Social	39	8	3	2	63	1679	0	0.038	0	0.32550475
digital vow	Economic	10	2	0	0	13	512	0	0.13	0	-0.595692284
NFT marriage	Social	40	9	3	2	65.5	215	0	0.134	1	-0.128612823
$SAND	Social	55	12	4	3	90	357	0	0.242	1	0.574342328
metaverse	Economic	15	3	1	0	21.5	652	0	0.167	0	0.701815077
NFT marriage	Economic	13	2	1	0	18	341	0	0.48	0	-0.00615616
$SAND	Social	31	6	2	1	47	135	0	0.072	0	-0.126751695
metaverse	Technical	70	15	5	3	111.5	688	1	0.197	0	-0.237071865
digital vow	Economic	9	2	0	0	12	479	0	0.247	0	-0.576035761
virtual wedding	Technical	72	16	6	4	120	232	1	0.146	0	0.497352399
metaverse	Social	33	7	2	1	50.5	357	0	0.134	0	-0.126207765
$SAND	Economic	60	13	5	3	98.5	307	1	0.231	0	0.520430412
metaverse	Technical	16	3	1	0	22.5	572	0	0.153	1	0.250285137
$SAND	Social	87	19	7	4	141.5	120	1	0.077	1	-0.609175055
digital vow	Social	92	20	7	5	151	54	1	0.399	1	0.024636439
metaverse	Social	42	9	3	2	67.5	163	0	0.22	0	0.057228086
$SAND	Technical	16	3	1	0	22.5	381	0	0.046	0	0.477272703
metaverse	Technical	69	15	5	3	110.5	748	1	0.261	1	0.148305788
virtual wedding	Social	34	7	2	1	51.5	69	0	0.246	0	0.574523629
virtual wedding	Social	31	7	2	1	48.5	191	0	0.145	0	0.191467555
metaverse	Technical	19	4	1	1	30	101	0	0.413	1	0.393964892
metaverse	Events	66	14	5	3	106	88	0	0.084	0	0.092365485
$SAND	Economic	15	3	1	0	21.5	194	0	0.416	1	0.820184559
$SAND	Economic	28	6	2	1	44	82	0	0.088	0	0.517060926
$SAND	Social	86	19	7	4	140.5	917	1	0.216	0	0.260244383
virtual wedding	Events	62	13	5	3	100.5	458	0	0.41	0	-0.07799079
NFT marriage	Events	60	13	5	3	98.5	54	0	0.233	0	0.23672586
metaverse	Social	90	20	7	5	149	295	1	0.211	1	-0.07618087
NFT marriage	Social	31	7	2	1	48.5	207	0	0.084	0	0.545490329
decentraland	Economic	10	2	0	0	13	987	0	0.14	0	0.132556031
digital vow	Social	113	25	9	6	186.5	135	1	0.08	1	-0.012122408
NFT marriage	Technical	75	16	6	4	123	306	1	0.148	0	-0.134343473
NFT marriage	Economic	62	13	5	3	100.5	630	1	0.063	0	-0.041925366
decentraland	Events	121	26	10	6	198	830	1	0.063	1	0.039169639
$SAND	Economic	15	3	1	0	21.5	222	0	0.036	0	-0.238774854
virtual wedding	Events	118	26	9	6	193	429	1	0.222	1	-0.031284402
virtual wedding	Technical	69	15	5	3	110.5	255	1	0.332	0	0.358909635
metaverse	Events	116	25	9	6	189.5	220	1	0.07	0	-0.702914744
digital vow	Technical	66	14	5	3	106	121	0	0.21	0	-0.229546233
$SAND	Social	91	20	7	5	150	453	1	0.123	0	0.512118994
$SAND	Social	38	8	3	2	62	1659	0	0.097	0	-0.07875459
digital vow	Economic	9	2	0	0	12	160	0	0.192	0	-0.327840908
decentraland	Social	31	6	2	1	47	363	0	0.229	0	-0.031749812
virtual wedding	Events	70	15	5	3	111.5	325	0	0.187	0	0.204536211
virtual wedding	Social	45	10	3	2	72	302	0	0.159	0	-0.148102137
digital vow	Technical	111	24	9	6	183	635	0	0.314	0	-0.337789436
$SAND	Technical	18	4	1	1	29	865	0	0.266	0	0.452293835
$SAND	Social	136	30	11	7	224	141	1	0.103	0	-0.605206544
$SAND	Economic	25	5	2	1	39.5	362	0	0.154	0	-0.19743174
decentraland	Social	33	7	2	1	50.5	720	0	0.188	0	0.486446551
NFT marriage	Social	93	20	7	5	152	698	1	0.402	1	-1
metaverse	Events	124	27	10	6	202.5	1582	1	0.019	0	0.323682398
metaverse	Technical	15	3	1	0	21.5	229	0	0.141	0	-0.478813388
NFT marriage	Events	112	24	9	6	184	65	0	0.201	0	-0.209165791
metaverse	Social	88	19	7	4	142.5	573	1	0.08	1	0.148419179
decentraland	Social	64	14	5	3	104	58	0	0.034	0	-0.208641846
digital vow	Technical	18	4	1	1	29	1716	0	0.407	0	-0.019747405
digital vow	Events	133	29	11	7	219.5	310	1	0.047	0	-0.623165907
decentraland	Economic	7	1	0	0	8.5	197	0	0.461	0	0.229649668
decentraland	Social	88	19	7	4	142.5	764	1	0.071	0	0.058185604
virtual wedding	Events	120	26	10	6	197	1987	1	0.455	1	-0.030645563
digital vow	Technical	91	20	7	5	150	654	1	0.072	0	0.576893488
NFT marriage	Events	123	27	10	6	201.5	642	1	0.088	1	0.270511654
$SAND	Economic	32	7	2	1	49.5	1491	0	0.092	0	-0.227933062
decentraland	Economic	10	2	0	0	13	1381	0	0.121	0	-0.638634112
$SAND	Economic	9	2	0	0	12	609	0	0.283	0	0.092079573
NFT marriage	Social	87	19	7	4	141.5	431	1	0.214	0	-0.510430339
decentraland	Social	115	25	9	6	188.5	305	1	0.092	0	0.103717268
metaverse	Events	92	20	7	5	151	918	0	0.083	0	-0.156321255
virtual wedding	Technical	13	2	1	0	18	339	0	0.125	0	-0.163049956
decentraland	Events	63	14	5	3	103	291	0	0.295	1	0.293969127
$SAND	Events	69	15	5	3	110.5	324	0	0.263	0	0.211508487
metaverse	Social	34	7	2	1	51.5	269	0	0.036	1	-0.259361402
digital vow	Technical	12	2	1	0	17	307	0	0.218	1	-0.092104537
NFT marriage	Economic	19	4	1	1	30	541	0	0.103	0	-0.163618747
metaverse	Events	115	25	9	6	188.5	77	1	0.4	1	-0.21617859
virtual wedding	Events	117	26	9	6	192	87	1	0.172	1	0.113602153
digital vow	Technical	21	4	1	1	32	2811	0	0.5	0	-0.364847001
NFT marriage	Events	114	25	9	6	187.5	390	1	0.197	0	0.326020597
digital vow	Social	151	33	12	8	248.5	63	1	0.172	0	0.362634103
decentraland	Social	88	19	7	4	142.5	226	1	0.282	1	0.190193518
NFT marriage	Technical	67	15	5	3	108.5	68	1	0.007	0	0.057366828
digital vow	Economic	63	14	5	3	103	613	1	0.315	0	-0.180460052
$SAND	Social	97	21	8	5	159.5	789	1	0.22	1	0.237681319
decentraland	Social	94	21	7	5	154.5	54	1	0.336	0	0.310638296
digital vow	Economic	16	3	1	0	22.5	269	0	0.174	0	0.799440636
virtual wedding	Social	128	28	10	7	211	64	1	0.105	0	-0.270013348
NFT marriage	Technical	66	14	5	3	106	294	1	0.108	0	0.026892958
digital vow	Technical	67	14	5	3	107	614	1	0.3	0	0.401569606
digital vow	Social	32	7	2	1	49.5	148	0	0.09	0	-0.325411524
digital vow	Social	31	6	2	1	47	181	0	0.149	0	0.233788781
NFT marriage	Economic	11	2	0	0	14	1760	0	0.216	0	0.262360565
NFT marriage	Economic	61	13	5	3	99.5	384	1	0.077	0	-0.591487452
digital vow	Technical	13	3	1	0	19.5	366	0	0.171	0	0.599225552
virtual wedding	Events	73	16	6	4	121	103	0	0.267	1	-0.615984522
digital vow	Technical	85	19	7	4	139.5	188	1	0.159	0	0.494006253
$SAND	Events	63	14	5	3	103	520	0	0.19	0	0.272427782
virtual wedding	Technical	13	3	1	0	19.5	581	0	0.069	1	0.296611824
$SAND	Social	91	20	7	5	150	252	1	0.05	1	0.210204229
decentraland	Social	40	9	3	2	65.5	474	0	0.099	0	0.512810087
decentraland	Technical	147	32	12	8	243	448	1	0.062	0	0.120185278
metaverse	Social	99	22	8	5	163	168	1	0.127	0	0.458993029
virtual wedding	Events	65	14	5	3	105	560	0	0.067	1	-0.77344677
decentraland	Events	66	14	5	3	106	176	0	0.198	0	-0.647500183
digital vow	Events	115	25	9	6	188.5	562	1	0.414	1	0.477501108
virtual wedding	Technical	17	3	1	0	23.5	1178	0	0.148	0	-0.039773753
digital vow	Economic	66	14	5	3	106	763	1	0.085	0	0.391376137
decentraland	Technical	69	15	5	3	110.5	769	1	0.118	0	-0.23240324
virtual wedding	Events	73	16	6	4	121	524	0	0.163	1	0.249227307
$SAND	Technical	68	15	5	3	109.5	657	1	0.292	0	0.541093208
virtual wedding	Social	33	7	2	1	50.5	93	0	0.17	0	0.03565322
metaverse	Technical	73	16	6	4	121	349	1	0.087	0	0.201031494
NFT marriage	Social	49	11	4	2	79.5	481	0	0.187	0	0.013328354
digital vow	Technical	90	20	7	5	149	1004	0	0.076	0	-0.10468282
decentraland	Events	62	13	5	3	100.5	128	0	0.111	1	0.554165311
digital vow	Social	88	19	7	4	142.5	1153	1	0.028	1	0.276941611
virtual wedding	Social	84	18	7	4	137	67	1	0.116	0	-0.008502585
virtual wedding	Social	37	8	3	2	61	1316	0	0.341	1	0.558268629
NFT marriage	Events	69	15	5	3	110.5	233	0	0.184	1	-0.029180067
virtual wedding	Events	120	26	10	6	197	520	1	0.257	0	-0.081624566
NFT marriage	Social	42	9	3	2	67.5	1011	0	0.246	1	0.341841292
$SAND	Social	85	18	7	4	138	221	1	0.013	0	0.882677348
NFT marriage	Economic	78	17	6	4	127.5	352	1	0.016	0	0.413087232
$SAND	Technical	67	15	5	3	108.5	693	1	0.196	0	0.051872046
metaverse	Economic	354	78	29	19	586	151	1	0.344	0	0.065294555
virtual wedding	Events	115	25	9	6	188.5	455	1	0.443	0	0.064000351
decentraland	Events	137	30	11	7	225	6711	1	0.262	0	-0.418250407
digital vow	Social	112	24	9	6	184	607	1	0.07	0	0.039160597
virtual wedding	Events	125	27	10	6	203.5	1296	1	0.393	0	0.40852847
virtual wedding	Social	84	18	7	4	137	148	1	0.31	0	0.263179839
digital vow	Social	35	7	2	1	52.5	1136	0	0.229	0	0.193982049
digital vow	Social	87	19	7	4	141.5	269	0	0.124	0	0.292674141
digital vow	Technical	69	15	5	3	110.5	131	1	0.363	1	-0.311382577
metaverse	Events	122	27	10	6	200.5	1940	1	0.059	0	0.617887507
metaverse	Events	120	26	10	6	197	502	1	0.018	1	0.662666226
decentraland	Technical	18	4	1	1	29	200	0	0.219	0	-0.022119035
NFT marriage	Economic	33	7	2	1	50.5	433	0	0.139	1	0.666112254
digital vow	Social	33	7	2	1	50.5	814	0	0.029	1	-0.532892664
virtual wedding	Social	34	7	2	1	51.5	66	0	0.212	0	0.133299377
digital vow	Events	63	14	5	3	103	128	0	0.052	0	-0.339697428
virtual wedding	Social	97	21	8	5	159.5	1279	1	0.08	1	0.151333483
decentraland	Technical	67	15	5	3	108.5	337	1	0.046	1	0.493590415
digital vow	Social	88	19	7	4	142.5	977	1	0.085	1	-0.069848986
$SAND	Technical	21	4	1	1	32	377	0	0.129	0	-0.016244598
$SAND	Social	96	21	8	5	158.5	2413	1	0.027	0	0.326198939
metaverse	Social	33	7	2	1	50.5	857	0	0.366	1	0.107464767
virtual wedding	Events	63	14	5	3	103	548	0	0.092	0	0.652148408
$SAND	Events	61	13	5	3	99.5	286	0	0.047	0	-0.266089382
metaverse	Economic	81	18	6	4	132	228	1	0.187	0	0.377794521
decentraland	Technical	67	15	5	3	108.5	447	1	0.193	1	1
NFT marriage	Social	35	7	2	1	52.5	1297	0	0.031	0	0.058907963
decentraland	Events	118	26	9	6	193	193	1	0.233	1	0.483694459
decentraland	Events	73	16	6	4	121	163	0	0.118	1	0.180859665
NFT marriage	Events	136	30	11	7	224	472	1	0.055	0	0.510583231
$SAND	Economic	14	3	1	0	20.5	185	0	0.224	0	0.145900921
virtual wedding	Social	84	18	7	4	137	68	1	0.041	0	0.454644254
virtual wedding	Social	30	6	2	1	46	141	0	0.257	1	0.267297537
$SAND	Social	32	7	2	1	49.5	296	0	0.109	0	-0.02085552
NFT marriage	Technical	167	37	13	9	275.5	375	1	0.336	0	-0.092042967
$SAND	Social	67	14	5	3	107	1454	0	0.257	0	0.361219026
virtual wedding	Social	93	20	7	5	152	2647	1	0.046	1	0.319237349
decentraland	Social	39	8	3	2	63	107	0	0.048	1	0.5591833
decentraland	Social	33	7	2	1	50.5	272	0	0.331	0	0.537813927
digital vow	Social	88	19	7	4	142.5	79	1	0.086	0	0.112371376
NFT marriage	Social	34	7	2	1	51.5	241	0	0.072	1	-0.44992212
metaverse	Social	91	20	7	5	150	214	1	0.072	0	0.280315166
metaverse	Technical	71	15	5	3	112.5	333	1	0.355	0	0.290329157
virtual wedding	Technical	79	17	6	4	128.5	671	1	0.516	0	-0.490669718
virtual wedding	Social	40	9	3	2	65.5	345	0	0.06	0	-0.494535542
NFT marriage	Social	33	7	2	1	50.5	394	0	0.102	0	0.532897302
virtual wedding	Technical	18	4	1	1	29	1205	0	0.083	0	0.265099283
metaverse	Social	31	7	2	1	48.5	163	0	0.399	0	0.357028456
virtual wedding	Events	124	27	10	6	202.5	165	1	0.181	0	-0.118669609
decentraland	Social	94	20	7	5	153	56	1	0.172	1	0.568075045
NFT marriage	Social	54	12	4	3	89	71	0	0.282	0	0.880459486
$SAND	Social	85	18	7	4	138	415	1	0.079	0	-0.075378233
$SAND	Events	126	28	10	7	209	388	1	0.068	0	0.050432596
decentraland	Events	123	27	10	6	201.5	2923	1	0.133	0	-0.346168738
decentraland	Events	155	34	12	8	254	321	1	0.214	1	0.53242363
metaverse	Social	40	8	3	2	64	373	0	0.223	1	-0.052426829
$SAND	Technical	12	2	1	0	17	137	0	0.161	0	0.002774425
NFT marriage	Social	38	8	3	2	62	409	0	0.048	1	0.053145817
metaverse	Technical	18	4	1	1	29	131	0	0.023	0	-0.402829993
metaverse	Economic	45	10	3	2	72	203	0	0.281	0	-0.334974144
NFT marriage	Technical	78	17	6	4	127.5	3516	1	0.091	1	-0.573960448
virtual wedding	Social	85	19	7	4	139.5	164	1	0.252	1	-0.270742528
decentraland	Technical	67	15	5	3	108.5	334	1	0.145	0	0.412262393
NFT marriage	Social	88	19	7	4	142.5	129	1	0.134	0	0.635589039
decentraland	Technical	67	14	5	3	107	111	1	0.079	0	0.412741645
virtual wedding	Social	33	7	2	1	50.5	503	0	0.235	0	0.174483287
virtual wedding	Economic	64	14	5	3	104	179	1	0.365	0	-0.515537982
$SAND	Economic	76	16	6	4	124	232	0	0.203	0	-0.416261482
digital vow	Events	133	29	11	7	219.5	132	1	0.178	0	0.430397309
$SAND	Economic	66	14	5	3	106	276	1	0.134	0	0.713146817
NFT marriage	Events	62	13	5	3	100.5	104	0	0.211	1	0.641137469
decentraland	Technical	81	18	6	4	132	5023	1	0.332	0	-0.558996301
decentraland	Events	91	20	7	5	150	881	0	0.138	0	0.51531867
decentraland	Events	119	26	9	6	194	780	1	0.115	0	0.65825168
virtual wedding	Social	33	7	2	1	50.5	78	0	0.204	1	0.819900664
virtual wedding	Events	123	27	10	6	201.5	410	1	0.314	0	0.447670618
metaverse	Social	79	17	6	4	128.5	592	0	0.025	0	0.074761029
$SAND	Social	85	18	7	4	138	143	1	0.096	1	0.601977687
virtual wedding	Technical	70	15	5	3	111.5	189	1	0.436	0	-0.57622778
decentraland	Technical	13	2	1	0	18	284	0	0.177	1	0.374829941
NFT marriage	Technical	80	17	6	4	129.5	169	0	0.251	0	0.386749987
$SAND	Social	37	8	3	2	61	232	0	0.127	1	0.375591675
metaverse	Social	88	19	7	4	142.5	252	1	0.235	0	0.141021487
digital vow	Social	88	19	7	4	142.5	78	1	0.162	0	0.162287243
virtual wedding	Social	34	7	2	1	51.5	87	0	0.124	1	-0.752411158
$SAND	Events	140	31	11	7	229.5	619	1	0.375	0	0.018240617
NFT marriage	Economic	88	19	7	4	142.5	688	1	0.087	0	-0.249531169
decentraland	Economic	8	1	0	0	9.5	108	0	0.117	0	-0.579725688
virtual wedding	Technical	68	15	5	3	109.5	511	1	0.39	0	-0.306730368
digital vow	Events	123	27	10	6	201.5	1328	1	0.16	0	0.179728517
NFT marriage	Social	85	18	7	4	138	470	1	0.286	0	-0.320222979
metaverse	Social	86	19	7	4	140.5	105	1	0.04	0	0.325875877
NFT marriage	Social	86	19	7	4	140.5	825	1	0.157	1	0.774652696
NFT marriage	Social	31	7	2	1	48.5	490	0	0.165	1	0.645821502
metaverse	Social	32	7	2	1	49.5	105	0	0.195	0	0.36287478
digital vow	Technical	177	39	14	9	290.5	493	1	0.25	0	-0.167365436
metaverse	Social	88	19	7	4	142.5	441	0	0.398	0	-0.067650052
$SAND	Social	87	19	7	4	141.5	510	1	0.134	0	0.311243227
digital vow	Social	87	19	7	4	141.5	272	1	0.004	0	0.180936277
$SAND	Social	107	23	8	5	172.5	194	1	0.044	0	-0.03428091
digital vow	Social	105	23	8	5	170.5	382	1	0.024	0	0.048999495
decentraland	Technical	71	15	5	3	112.5	1446	1	0.125	1	-0.013948725
decentraland	Technical	66	14	5	3	106	220	1	0.269	0	0.533941779
metaverse	Social	91	20	7	5	150	832	1	0.215	0	-0.371011064
virtual wedding	Social	30	6	2	1	46	69	0	0.202	0	-0.01369859
decentraland	Economic	21	4	1	1	32	199	0	0.067	0	-0.136294412
$SAND	Events	70	15	5	3	111.5	950	0	0.155	0	-0.199457997
NFT marriage	Economic	61	13	5	3	99.5	409	1	0.256	1	-0.226828539
NFT marriage	Social	30	6	2	1	46	70	0	0.147	0	0.045415702
metaverse	Events	119	26	9	6	194	674	1	0.157	0	-0.126960237
virtual wedding	Social	88	19	7	4	142.5	1302	1	0.34	0	0.402845828
virtual wedding	Events	132	29	11	7	218.5	1156	0	0.203	0	-0.265179444
NFT marriage	Events	72	16	6	4	120	135	0	0.018	0	0.382418613
$SAND	Economic	13	3	1	0	19.5	81	0	0.072	0	0.120695822
virtual wedding	Economic	67	14	5	3	107	1151	1	0.03	1	0.346198251
NFT marriage	Events	94	21	7	5	154.5	562	0	0.185	1	-0.170528033
decentraland	Technical	18	4	1	1	29	1007	0	0.325	0	-0.348360302
decentraland	Social	33	7	2	1	50.5	962	0	0.119	0	0.160304322
virtual wedding	Technical	19	4	1	1	30	747	0	0.015	1	0.762941354
metaverse	Economic	61	13	5	3	99.5	442	1	0.037	0	0.177062444
decentraland	Social	84	18	7	4	137	148	1	0.147	0	0.26966709
digital vow	Events	117	26	9	6	192	835	1	0.137	0	0.103301123
metaverse	Economic	92	20	7	5	151	1166	1	0.069	0	-0.497558473
virtual wedding	Social	46	10	3	2	73	87	0	0.098	0	0.270313239
digital vow	Social	94	21	7	5	154.5	403	1	0.161	0	0.021418204
virtual wedding	Social	38	8	3	2	62	779	0	0.033	0	-0.062921866
digital vow	Social	84	18	7	4	137	212	1	0.098	1	0.654718287
virtual wedding	Social	84	18	7	4	137	123	1	0.082	0	-0.402412061
decentraland	Technical	73	16	6	4	121	152	1	0.137	0	0.647722733
NFT marriage	Events	249	55	20	13	410.5	2176	1	0.181	1	0.291692917
metaverse	Social	90	20	7	5	149	274	1	0.519	1	-0.12890617
$SAND	Social	35	7	2	1	52.5	136	0	0.062	0	-0.5212031
decentraland	Social	33	7	2	1	50.5	839	0	0.04	0	0.026099402
virtual wedding	Economic	6	1	0	0	7.5	90	0	0.11	1	-0.094969013
NFT marriage	Events	120	26	10	6	197	606	1	0.036	0	-0.186001347
decentraland	Social	85	18	7	4	138	328	1	0.116	0	-0.111204027
metaverse	Social	99	22	8	5	163	374	0	0.116	0	0.548334933
digital vow	Social	102	22	8	5	166	60	1	0.082	1	0.181932456
$SAND	Social	39	8	3	2	63	2978	0	0.217	0	-0.247731589
virtual wedding	Economic	69	15	5	3	110.5	2069	1	0.109	0	-0.448326195
virtual wedding	Technical	13	2	1	0	18	178	0	0.33	0	-0.193485016
decentraland	Technical	30	6	2	1	46	121	0	0.242	1	0.211835177
digital vow	Social	31	7	2	1	48.5	362	0	0.136	1	-0.799583585
$SAND	Events	123	27	10	6	201.5	352	1	0.105	1	0.614404153
digital vow	Social	103	23	8	5	168.5	118	1	0.323	0	-0.175621967
NFT marriage	Economic	63	14	5	3	103	167	1	0.242	0	0.184509065
NFT marriage	Economic	72	16	6	4	120	345	1	0.221	0	0.024412285
digital vow	Economic	12	2	1	0	17	220	0	0.038	0	0.057722412
NFT marriage	Economic	7	1	0	0	8.5	508	0	0.177	1	0.651429234
$SAND	Events	60	13	5	3	98.5	90	0	0.265	0	-0.242888731
decentraland	Social	85	18	7	4	138	507	1	0.048	0	-0.097056142
$SAND	Social	116	25	9	6	189.5	141	1	0.361	0	0.370373692
NFT marriage	Economic	13	2	1	0	18	191	0	0.048	0	0.297647893
metaverse	Economic	64	14	5	3	104	556	1	0.155	0	0.013431909
metaverse	Social	31	6	2	1	47	111	0	0.161	0	-0.427070672
metaverse	Economic	61	13	5	3	99.5	238	1	0.314	0	-0.637348223
NFT marriage	Social	88	19	7	4	142.5	108	1	0.016	0	0.328090827
digital vow	Economic	7	1	0	0	8.5	85	0	0.225	0	-0.17103154
decentraland	Events	62	13	5	3	100.5	105	0	0.239	0	0.821319377
digital vow	Technical	23	5	1	1	35.5	935	0	0.263	0	0.42458323
virtual wedding	Events	121	26	10	6	198	2141	1	0.238	0	0.618968132
$SAND	Events	61	13	5	3	99.5	117	0	0.006	0	0.037970556
NFT marriage	Technical	70	15	5	3	111.5	155	1	0.148	0	0.213672007
$SAND	Social	37	8	3	2	61	66	0	0.308	0	0.180553284
virtual wedding	Technical	67	14	5	3	107	163	1	0.151	0	0.263817571
digital vow	Technical	15	3	1	0	21.5	218	0	0.199	1	-0.842500031
virtual wedding	Events	108	24	9	6	180	148	0	0.284	0	0.164008577
$SAND	Events	117	26	9	6	192	316	1	0.116	0	-0.339406969
metaverse	Social	36	8	3	2	60	517	0	0.297	1	-0.074347016
NFT marriage	Economic	60	13	5	3	98.5	212	1	0.256	1	0.298437654
virtual wedding	Social	84	18	7	4	137	72	1	0.068	0	0.327222689
NFT marriage	Events	68	15	5	3	109.5	944	0	0.144	1	-0.251419719
$SAND	Social	31	6	2	1	47	55	0	0.031	1	-0.171759352
NFT marriage	Technical	83	18	6	4	134	5064	1	0.195	0	0.249055891
decentraland	Economic	8	1	0	0	9.5	379	0	0.144	0	0.127866679
virtual wedding	Economic	86	19	7	4	140.5	462	0	0.296	1	0.399419333
digital vow	Social	39	8	3	2	63	706	0	0.03	1	0.305311545
digital vow	Social	87	19	7	4	141.5	949	1	0.168	0	-0.068125467
$SAND	Economic	9	2	0	0	12	429	0	0.157	1	0.095805362
digital vow	Events	63	14	5	3	103	124	0	0.171	0	0.509158799
virtual wedding	Events	105	23	8	5	170.5	151	0	0.149	0	0.389621877
NFT marriage	Economic	10	2	0	0	13	380	0	0.153	0	0.65425524
digital vow	Events	121	26	10	6	198	2082	1	0.075	0	-0.362869203
NFT marriage	Social	85	19	7	4	139.5	103	1	0.269	1	0.38764938
NFT marriage	Events	118	26	9	6	193	139	1	0.325	1	-0.099976473
virtual wedding	Social	41	9	3	2	66.5	69	0	0.139	1	-0.065643324
$SAND	Social	96	21	8	5	158.5	2302	1	0.154	0	0.916941612
virtual wedding	Social	39	8	3	2	63	164	0	0.236	0	-0.125012959
decentraland	Economic	16	3	1	0	22.5	663	0	0.342	0	0.580650027
$SAND	Technical	30	6	2	1	46	288	0	0.131	1	0.018155805
$SAND	Social	31	6	2	1	47	248	0	0.419	1	0.037761053
decentraland	Events	117	26	9	6	192	495	1	0.193	0	0.148299564
virtual wedding	Social	114	25	9	6	187.5	1030	1	0.083	0	0.515411964
NFT marriage	Social	114	25	9	6	187.5	581	1	0.279	1	0.631154725
decentraland	Social	45	10	3	2	72	97	0	0.106	0	-0.763759945
metaverse	Economic	7	1	0	0	8.5	199	0	0.153	0	-0.104589043
decentraland	Events	120	26	10	6	197	2110	1	0.124	0	0.309305664
digital vow	Events	63	14	5	3	103	74	0	0.011	0	1
$SAND	Social	37	8	3	2	61	852	0	0.184	1	-0.161150661
decentraland	Social	92	20	7	5	151	377	1	0.547	0	0.677855827
virtual wedding	Economic	9	2	0	0	12	96	0	0.446	0	0.053852737
$SAND	Social	90	20	7	5	149	117	1	0.211	0	0.307054682
digital vow	Events	100	22	8	5	164	955	0	0.193	1	-0.140512302
NFT marriage	Technical	103	22	8	5	167	342	0	0.052	1	-0.603298476
digital vow	Social	38	8	3	2	62	911	0	0.37	0	0.523492715
decentraland	Economic	60	13	5	3	98.5	69	1	0.535	0	0.196993562
decentraland	Technical	33	7	2	1	50.5	188	0	0.231	0	-0.110069846
virtual wedding	Events	115	25	9	6	188.5	57	1	0.338	0	0.30489952
$SAND	Social	100	22	8	5	164	575	1	0.295	0	0.663628544
metaverse	Economic	61	13	5	3	99.5	405	1	0.153	1	0.611075311
digital vow	Economic	82	18	6	4	133	1211	1	0.127	0	0.276786503
$SAND	Events	115	25	9	6	188.5	129	1	0.103	0	0.669831316
metaverse	Events	117	26	9	6	192	152	1	0.163	0	0.462887443
digital vow	Economic	9	2	0	0	12	788	0	0.324	0	0.211846531
digital vow	Social	139	31	11	7	228.5	79	0	0.167	0	-0.465516352
$SAND	Events	63	14	5	3	103	302	0	0.326	0	-0.484604831
decentraland	Social	112	24	9	6	184	143	1	0.214	0	0.386158942
decentraland	Technical	73	16	6	4	121	2258	1	0.377	1	0.611732015
decentraland	Social	44	9	3	2	69.5	113	0	0.105	0	0.470143748
$SAND	Technical	21	4	1	1	32	1266	0	0.068	1	0.828632253
digital vow	Social	46	10	3	2	73	653	0	0.117	0	-0.151826196
digital vow	Events	87	19	7	4	141.5	1224	0	0.061	1	0.239564884
decentraland	Events	159	35	13	8	261.5	70	1	0.116	1	-0.49406681
metaverse	Events	82	18	6	4	133	216	0	0.059	0	-0.243893133
$SAND	Social	87	19	7	4	141.5	727	1	0.033	0	-0.226385739
NFT marriage	Events	60	13	5	3	98.5	91	0	0.233	0	-0.315031902
NFT marriage	Economic	12	2	1	0	17	1893	0	0.105	1	-0.362094409
digital vow	Social	91	20	7	5	150	94	1	0.092	1	-0.422278811
metaverse	Technical	79	17	6	4	128.5	764	1	0.06	0	-0.346308986
$SAND	Events	66	14	5	3	106	1829	0	0.037	0	-0.091052397
metaverse	Events	140	31	11	7	229.5	294	1	0.052	0	0.248889449
$SAND	Economic	76	16	6	4	124	465	1	0.028	0	0.291995337
NFT marriage	Technical	15	3	1	0	21.5	848	0	0.453	0	0.516695365
decentraland	Economic	68	15	5	3	109.5	307	1	0.113	0	0.750518694
$SAND	Social	34	7	2	1	51.5	165	0	0.128	0	0.483302415
decentraland	Social	36	8	3	2	60	980	0	0.272	0	-0.387598874
virtual wedding	Social	37	8	3	2	61	1851	0	0.187	0	0.21564276
metaverse	Technical	68	15	5	3	109.5	52	1	0.103	0	0.8863436
digital vow	Events	115	25	9	6	188.5	125	1	0.5	1	-0.768227905
virtual wedding	Social	34	7	2	1	51.5	528	0	0.201	1	-0.289325445
metaverse	Events	114	25	9	6	187.5	141	1	0.192	1	0.040625472
decentraland	Events	76	17	6	4	125.5	151	0	0.056	0	0.515777503
virtual wedding	Technical	14	3	1	0	20.5	189	0	0.193	0	0.238399003
decentraland	Social	92	20	7	5	151	186	1	0.209	0	-0.443819616
digital vow	Economic	66	14	5	3	106	307	1	0.073	0	0.408759419
metaverse	Events	69	15	5	3	110.5	381	0	0.187	0	0.292978064
virtual wedding	Social	47	10	3	2	74	108	0	0.099	0	0.03568323
virtual wedding	Social	85	19	7	4	139.5	525	1	0.23	0	-0.04452348
digital vow	Social	35	7	2	1	52.5	535	0	0.288	1	-0.33194972
digital vow	Technical	67	15	5	3	108.5	211	1	0.094	1	0.178677429
metaverse	Economic	63	14	5	3	103	353	1	0.209	0	-0.296657542
decentraland	Economic	8	1	0	0	9.5	439	0	0.383	0	-0.442643661
digital vow	Social	90	20	7	5	149	729	1	0.13	0	0.251812399
metaverse	Events	116	25	9	6	189.5	516	1	0.106	0	-0.196857241
metaverse	Social	85	18	7	4	138	194	1	0.08	0	0.243084552
virtual wedding	Events	62	13	5	3	100.5	450	0	0.368	0	0.017601229
virtual wedding	Social	36	8	3	2	60	97	0	0.072	0	-0.156746931
NFT marriage	Social	31	6	2	1	47	90	0	0.188	0	0.24267214
digital vow	Economic	9	2	0	0	12	89	0	0.05	0	0.027950677
decentraland	Economic	66	14	5	3	106	73	1	0.196	0	0.944130389
virtual wedding	Social	33	7	2	1	50.5	738	0	0.335	0	-0.569892851
$SAND	Economic	12	2	1	0	17	947	0	0.207	0	-0.27074946
digital vow	Social	87	19	7	4	141.5	111	1	0.365	0	0.438237058
digital vow	Economic	181	40	15	10	301	271	0	0.399	0	-0.045979494
digital vow	Technical	27	6	2	1	43	58	0	0.085	1	-0.213903664
metaverse	Events	68	15	5	3	109.5	855	0	0.059	0	0.16338133
virtual wedding	Events	63	14	5	3	103	321	0	0.064	0	-0.283283585
virtual wedding	Economic	16	3	1	0	22.5	171	0	0.196	0	0.361502736
$SAND	Social	87	19	7	4	141.5	1249	1	0.191	0	0.296885924
NFT marriage	Events	131	29	10	7	215.5	110	1	0.115	0	0.816680833
virtual wedding	Social	33	7	2	1	50.5	139	0	0.181	0	0.300929058
NFT marriage	Technical	68	15	5	3	109.5	434	1	0.232	1	0.172263017
digital vow	Social	87	19	7	4	141.5	425	1	0.033	0	-0.33588142
$SAND	Events	118	26	9	6	193	80	1	0.285	0	-0.043332388
decentraland	Social	33	7	2	1	50.5	269	0	0.342	1	-0.298527318
metaverse	Social	118	26	9	6	193	293	1	0.048	0	0.374112883
digital vow	Technical	76	16	6	4	124	381	1	0.223	0	0.167682046
decentraland	Technical	42	9	3	2	67.5	866	0	0.155	0	-0.251883648
decentraland	Events	124	27	10	6	202.5	84	1	0.064	1	0.20505577
virtual wedding	Technical	51	11	4	2	81.5	1685	0	0.15	1	0.172351492
NFT marriage	Technical	72	16	6	4	120	160	1	0.403	0	0.542885015
virtual wedding	Economic	63	14	5	3	103	762	1	0.129	0	0.6460574
digital vow	Technical	30	6	2	1	46	822	0	0.232	0	-0.030082372
NFT marriage	Social	85	19	7	4	139.5	182	1	0.054	1	-0.340308423
virtual wedding	Technical	13	2	1	0	18	182	0	0.161	0	-0.257213735
virtual wedding	Social	115	25	9	6	188.5	93	1	0.218	0	-0.144384364
digital vow	Social	86	19	7	4	140.5	608	1	0.207	0	0.097566329
digital vow	Technical	21	4	1	1	32	790	0	0.157	0	-0.316693955
metaverse	Economic	91	20	7	5	150	91	1	0.247	0	0.241351765
$SAND	Technical	69	15	5	3	110.5	442	1	0.181	0	0.155694579
digital vow	Social	143	31	11	7	232.5	724	1	0.244	0	-0.331434649
$SAND	Technical	21	4	1	1	32	194	0	0.021	0	0.214470564
metaverse	Social	85	19	7	4	139.5	185	1	0.056	0	0.075788997
digital vow	Social	176	39	14	9	289.5	618	1	0.145	0	0.622282241
metaverse	Social	84	18	7	4	137	207	1	0.043	1	-0.202564573
decentraland	Social	93	20	7	5	152	128	0	0.257	0	0.862001888
virtual wedding	Events	63	14	5	3	103	231	0	0.094	0	0.1863364
virtual wedding	Social	90	20	7	5	149	1691	1	0.092	0	-0.143374145
$SAND	Events	117	26	9	6	192	632	1	0.25	0	0.477374582
NFT marriage	Technical	20	4	1	1	31	536	0	0.087	0	0.094306537
$SAND	Events	61	13	5	3	99.5	172	0	0.171	0	-0.208049247
$SAND	Technical	68	15	5	3	109.5	744	1	0.417	1	-0.857839521
metaverse	Social	33	7	2	1	50.5	489	0	0.247	1	-0.268648802
NFT marriage	Economic	62	13	5	3	100.5	125	1	0.16	0	-0.266850589
$SAND	Social	30	6	2	1	46	77	0	0.045	0	0.109465518
digital vow	Technical	66	14	5	3	106	354	1	0.127	1	0.335596591
metaverse	Technical	76	17	6	4	125.5	1313	1	0.362	0	-0.125095312
decentraland	Social	84	18	7	4	137	141	1	0.12	0	-0.10818017
metaverse	Social	34	7	2	1	51.5	471	0	0.255	0	0.063401195
digital vow	Economic	60	13	5	3	98.5	109	1	0.33	1	0.114128778
$SAND	Technical	19	4	1	1	30	1497	0	0.309	0	-0.282799563
$SAND	Social	36	8	3	2	60	514	0	0.344	0	-0.360843828
digital vow	Social	88	19	7	4	142.5	215	1	0.064	0	0.335433466
metaverse	Social	104	23	8	5	169.5	263	1	0.181	0	-0.102927494
decentraland	Social	40	8	3	2	64	2239	0	0.289	0	0.492574565
digital vow	Technical	66	14	5	3	106	55	1	0.182	1	0.028641923
metaverse	Social	48	10	4	2	77	432	0	0.199	0	0.154023084
metaverse	Economic	18	4	1	1	29	631	0	0.282	0	0.677555993
decentraland	Social	143	31	11	7	232.5	97	1	0.058	0	0.543976179
decentraland	Economic	7	1	0	0	8.5	89	0	0.079	1	-0.349380608
metaverse	Social	87	19	7	4	141.5	456	1	0.279	0	0.727391
$SAND	Social	85	19	7	4	139.5	214	1	0.197	1	0.803924762
decentraland	Events	63	14	5	3	103	571	0	0.262	0	0.871526342
NFT marriage	Social	33	7	2	1	50.5	334	0	0.109	0	0.597271602
NFT marriage	Events	114	25	9	6	187.5	224	1	0.036	0	-0.740429131
digital vow	Social	90	20	7	5	149	318	1	0.089	0	-0.079451308
metaverse	Technical	74	16	6	4	122	982	1	0.451	1	0.648699369
decentraland	Technical	14	3	1	0	20.5	177	0	0.399	0	-0.73611913
digital vow	Events	123	27	10	6	201.5	359	1	0.153	0	0.747370809
NFT marriage	Events	165	36	13	9	272	474	1	0.028	0	0.090098416
NFT marriage	Social	30	6	2	1	46	99	0	0.072	1	0.045477845
$SAND	Economic	72	16	6	4	120	1567	1	0.154	0	0.870917314
digital vow	Events	128	28	10	7	211	324	1	0.129	0	0.701053399
NFT marriage	Social	89	19	7	4	143.5	331	1	0.159	1	0.722413986
virtual wedding	Economic	62	13	5	3	100.5	796	1	0.128	0	0.136467135
digital vow	Technical	37	8	3	2	61	87	0	0.164	0	0.20671934
metaverse	Social	86	19	7	4	140.5	183	1	0.088	0	0.297626071
metaverse	Events	115	25	9	6	188.5	112	1	0.168	0	-0.363079406
decentraland	Economic	10	2	0	0	13	717	0	0.327	1	-0.311053386
virtual wedding	Social	102	22	8	5	166	154	1	0.471	0	0.031809672
NFT marriage	Technical	17	3	1	0	23.5	190	0	0.109	1	0.397811439
digital vow	Technical	20	4	1	1	31	504	0	0.17	1	-0.049499737
metaverse	Economic	30	6	2	1	46	404	0	0.06	0	-0.029167557
decentraland	Economic	66	14	5	3	106	1880	1	0.068	0	0.005023108
metaverse	Technical	66	14	5	3	106	71	1	0.123	0	-0.140944271
$SAND	Economic	10	2	0	0	13	271	0	0.22	0	0.307804255
$SAND	Social	91	20	7	5	150	316	1	0.066	0	-0.034381298
metaverse	Technical	158	35	13	8	260.5	258	1	0.093	0	-0.05136949
metaverse	Social	36	8	3	2	60	139	0	0.083	0	0.020506323
decentraland	Social	30	6	2	1	46	114	0	0.027	1	0.286058266
virtual wedding	Technical	67	14	5	3	107	129	1	0.282	0	0.228229706
virtual wedding	Social	88	19	7	4	142.5	89	1	0.101	0	-0.186360446
digital vow	Technical	26	5	2	1	40.5	141	0	0.153	0	-0.149357937
decentraland	Social	32	7	2	1	49.5	586	0	0.123	0	0.366541843
metaverse	Social	84	18	7	4	137	91	1	0.088	0	1
virtual wedding	Economic	6	1	0	0	7.5	199	0	0.183	0	-0.679369784
$SAND	Events	62	13	5	3	100.5	501	0	0.312	0	0.150678606
NFT marriage	Social	37	8	3	2	61	2342	0	0.156	0	-0.385037235
decentraland	Economic	64	14	5	3	104	371	1	0.123	0	0.250951858
NFT marriage	Technical	97	21	8	5	159.5	98	1	0.13	0	0.174503196
decentraland	Technical	144	32	12	8	240	252	1	0.042	1	0.64018594
NFT marriage	Social	70	15	5	3	111.5	185	0	0.124	1	0.491061284
digital vow	Events	131	29	10	7	215.5	645	1	0.178	0	0.311778715
decentraland	Social	85	18	7	4	138	84	1	0.149	0	0.096835626
digital vow	Economic	67	14	5	3	107	99	1	0.093	0	0.239661089
NFT marriage	Social	87	19	7	4	141.5	707	1	0.076	0	-0.159865722
virtual wedding	Social	35	7	2	1	52.5	939	0	0.102	0	0.715992526
virtual wedding	Events	63	14	5	3	103	462	0	0.063	0	0.304032404
decentraland	Events	118	26	9	6	193	179	1	0.073	0	0.589015123
NFT marriage	Social	97	21	8	5	159.5	508	1	0.21	1	0.177888836
virtual wedding	Technical	15	3	1	0	21.5	741	0	0.041	0	0.431315736
NFT marriage	Events	138	30	11	7	226	1319	1	0.046	1	-0.373538798
digital vow	Social	93	20	7	5	152	213	1	0.056	0	0.203783448
digital vow	Social	102	22	8	5	166	1486	1	0.134	0	-0.269155192
NFT marriage	Economic	18	4	1	1	29	82	0	0.344	1	0.799274535
decentraland	Social	34	7	2	1	51.5	205	0	0.084	1	-0.421026953
digital vow	Events	69	15	5	3	110.5	163	0	0.128	1	0.095028739
decentraland	Economic	7	1	0	0	8.5	177	0	0.125	0	-0.246451693
virtual wedding	Social	103	22	8	5	167	925	1	0.076	1	-0.461491725
metaverse	Economic	82	18	6	4	133	176	1	0.118	0	-0.160554151
NFT marriage	Events	120	26	10	6	197	505	1	0.094	0	-0.01856467
virtual wedding	Technical	67	15	5	3	108.5	392	1	0.097	0	-0.474369336
decentraland	Technical	16	3	1	0	22.5	1059	0	0.252	0	-0.164003802
virtual wedding	Social	99	22	8	5	163	798	0	0.345	1	0.013636688
$SAND	Technical	75	16	6	4	123	3013	1	0.21	1	0.440621593
$SAND	Social	31	6	2	1	47	327	0	0.101	0	-0.415616764
NFT marriage	Economic	6	1	0	0	7.5	67	0	0.027	1	0.919549305
$SAND	Economic	94	21	7	5	154.5	278	1	0.103	0	-0.05365675
metaverse	Social	54	12	4	3	89	280	0	0.147	0	0.61751259
digital vow	Events	82	18	6	4	133	124	0	0.105	0	0.24475085
metaverse	Events	205	45	17	11	339.5	698	1	0.093	0	-0.265939192
metaverse	Technical	90	20	7	5	149	563	1	0.132	1	0.140476488
metaverse	Technical	70	15	5	3	111.5	1269	1	0.296	0	0.753606879
NFT marriage	Social	93	20	7	5	152	80	1	0.024	0	0.012475511
$SAND	Technical	13	2	1	0	18	513	0	0.121	0	0.395188322
metaverse	Social	34	7	2	1	51.5	1348	0	0.033	0	0.510942029
metaverse	Technical	28	6	2	1	44	3755	0	0.035	0	0.155641013
virtual wedding	Events	63	14	5	3	103	381	0	0.181	0	0.257429399
decentraland	Social	49	10	4	2	78	195	0	0.077	0	-0.332952054
digital vow	Social	109	24	9	6	181	570	1	0.228	1	0.425570383
metaverse	Social	100	22	8	5	164	80	1	0.159	1	0.748331056
NFT marriage	Social	84	18	7	4	137	125	1	0.025	1	0.413061531
$SAND	Economic	10	2	0	0	13	400	0	0.266	0	0.324295549
$SAND	Technical	109	24	9	6	181	131	1	0.057	0	0.109480332
$SAND	Technical	75	16	6	4	123	366	1	0.286	1	0.49989737
$SAND	Events	149	33	12	8	246.5	114	1	0.453	0	-0.069648409
decentraland	Economic	70	15	5	3	111.5	289	1	0.186	0	-0.025219783
metaverse	Events	64	14	5	3	104	203	0	0.035	0	-0.113460347
NFT marriage	Social	528	117	44	29	878.5	73	1	0.324	0	-0.505303592
metaverse	Events	118	26	9	6	193	52	1	0.043	1	0.085964212
virtual wedding	Economic	61	13	5	3	99.5	576	1	0.121	0	0.01153268
metaverse	Social	87	19	7	4	141.5	568	1	0.273	0	0.030054396
virtual wedding	Technical	18	4	1	1	29	587	0	0.179	1	0.033994451
metaverse	Social	36	8	3	2	60	307	0	0.036	0	0.294759377
decentraland	Economic	7	1	0	0	8.5	266	0	0.072	0	-0.021016525
digital vow	Events	118	26	9	6	193	304	1	0.157	0	0.131370149
digital vow	Technical	75	16	6	4	123	464	1	0.128	0	0.050243935
NFT marriage	Social	34	7	2	1	51.5	891	0	0.474	0	-0.385028044
$SAND	Economic	21	4	1	1	32	372	0	0.158	0	0.03852018
NFT marriage	Technical	43	9	3	2	68.5	113	0	0.123	1	0.12912488
NFT marriage	Social	88	19	7	4	142.5	91	1	0.202	0	0.288043496
metaverse	Technical	23	5	1	1	35.5	338	0	0.096	0	-0.1858735
metaverse	Social	90	20	7	5	149	65	1	0.204	1	-0.694041703
$SAND	Social	90	20	7	5	149	94	1	0.116	0	-0.468443595
digital vow	Social	102	22	8	5	166	571	1	0.091	0	-0.493070245
$SAND	Technical	61	13	5	3	99.5	177	0	0.214	1	-0.016380844
$SAND	Social	88	19	7	4	142.5	151	1	0.051	1	0.383834182
digital vow	Technical	73	16	6	4	121	101	1	0.054	0	-0.320048791
NFT marriage	Technical	72	16	6	4	120	884	1	0.333	1	-0.344234087
decentraland	Social	423	94	35	23	703	3148	1	0.026	1	-0.506363476
metaverse	Technical	24	5	2	1	38.5	232	0	0.141	1	-0.640043313
$SAND	Social	31	6	2	1	47	82	0	0.216	0	0.553344413
NFT marriage	Events	115	25	9	6	188.5	103	1	0.185	1	0.268295476
$SAND	Economic	71	15	5	3	112.5	893	1	0.22	1	0.571235454
$SAND	Events	70	15	5	3	111.5	316	0	0.194	0	-0.389730319
$SAND	Events	64	14	5	3	104	573	0	0.216	1	0.074374533
$SAND	Social	87	19	7	4	141.5	831	1	0.038	1	-0.074687942
$SAND	Social	117	26	9	6	192	775	1	0.241	1	0.113265375
NFT marriage	Events	115	25	9	6	188.5	55	1	0.402	1	-0.221613789
decentraland	Social	109	24	9	6	181	69	1	0.131	0	0.384779287
metaverse	Technical	67	14	5	3	107	373	1	0.295	1	-0.461441222
decentraland	Technical	90	20	7	5	149	127	1	0.244	1	0.679582224
metaverse	Social	91	20	7	5	150	355	1	0.086	1	0.168583442
metaverse	Social	70	15	5	3	111.5	74	0	0.095	1	0.137886213
NFT marriage	Technical	15	3	1	0	21.5	990	0	0.107	0	-0.320899924
digital vow	Technical	72	16	6	4	120	882	1	0.067	0	-0.400946694
metaverse	Social	85	19	7	4	139.5	221	1	0.058	1	-0.348549198
metaverse	Social	34	7	2	1	51.5	720	0	0.215	0	-0.531262166
NFT marriage	Economic	21	4	1	1	32	989	0	0.048	1	0.452977412
virtual wedding	Social	86	19	7	4	140.5	685	1	0.171	0	-0.101325375
digital vow	Economic	63	14	5	3	103	366	1	0.311	0	-0.108094889
digital vow	Economic	61	13	5	3	99.5	102	1	0.132	1	-0.196536203
virtual wedding	Social	127	28	10	7	210	1100	1	0.101	1	-0.082604047
virtual wedding	Social	97	21	8	5	159.5	777	1	0.097	0	-0.116410793
digital vow	Social	121	27	10	6	199.5	169	1	0.037	0	-0.044587933
digital vow	Events	85	19	7	4	139.5	1646	0	0.164	0	-0.564834099
NFT marriage	Social	30	6	2	1	46	233	0	0.081	0	0.199488869
decentraland	Economic	64	14	5	3	104	308	1	0.297	0	-0.3387065
$SAND	Events	94	20	7	5	153	1149	0	0.18	0	1
virtual wedding	Social	38	8	3	2	62	2566	0	0.205	0	-0.433939912
virtual wedding	Social	37	8	3	2	61	1124	0	0.145	0	0.685292492
metaverse	Technical	72	16	6	4	120	2145	1	0.189	0	0.286580463
decentraland	Economic	18	4	1	1	29	284	0	0.06	0	0.153364371
decentraland	Social	93	20	7	5	152	50	1	0.126	1	0.243150417
NFT marriage	Technical	16	3	1	0	22.5	134	0	0.122	0	-0.371281869
digital vow	Events	115	25	9	6	188.5	95	1	0.35	0	0.010300342
virtual wedding	Economic	9	2	0	0	12	302	0	0.193	0	-0.206409756
metaverse	Social	122	27	10	6	200.5	435	1	0.059	0	0.591040561
$SAND	Social	33	7	2	1	50.5	277	0	0.13	0	-0.591959804
metaverse	Social	36	8	3	2	60	89	0	0.147	1	1
digital vow	Technical	69	15	5	3	110.5	97	1	0.141	0	0.627634877
$SAND	Social	66	14	5	3	106	178	0	0.041	1	-0.354920016
metaverse	Economic	91	20	7	5	150	114	1	0.061	0	0.53989347
NFT marriage	Technical	73	16	6	4	121	660	1	0.164	0	0.579749075
metaverse	Social	84	18	7	4	137	75	1	0.123	0	0.106043694
$SAND	Social	84	18	7	4	137	253	1	0.062	0	-0.368814766
digital vow	Social	91	20	7	5	150	1137	1	0.283	1	-0.039551534
$SAND	Technical	68	15	5	3	109.5	185	1	0.016	0	0.506943819
decentraland	Social	39	8	3	2	63	232	0	0.368	0	0.851229637
virtual wedding	Technical	222	49	18	12	367.5	296	1	0.054	1	-0.170310403
decentraland	Events	106	23	8	5	171.5	709	0	0.178	1	-0.041119394
NFT marriage	Technical	68	15	5	3	109.5	434	1	0.102	0	-0.254355579
metaverse	Events	133	29	11	7	219.5	1486	1	0.12	1	-0.003876624
decentraland	Technical	22	4	1	1	33	3286	0	0.164	0	0.215768361
$SAND	Economic	10	2	0	0	13	827	0	0.085	1	0.549038757
digital vow	Social	88	19	7	4	142.5	815	1	0.367	0	-0.216483318
decentraland	Technical	18	4	1	1	29	104	0	0.068	0	0.191317603
$SAND	Social	97	21	8	5	159.5	1393	1	0.257	0	-0.375486536
metaverse	Events	130	28	10	7	213	465	1	0.133	0	-0.153840024
metaverse	Social	87	19	7	4	141.5	950	1	0.208	1	-0.324508439
NFT marriage	Events	69	15	5	3	110.5	2058	0	0.114	1	0.291049347
metaverse	Events	117	26	9	6	192	775	1	0.109	1	-0.393292666
digital vow	Events	65	14	5	3	105	259	0	0.245	1	0.534447184
virtual wedding	Social	96	21	8	5	158.5	195	1	0.025	1	0.870429583
decentraland	Events	117	26	9	6	192	1229	1	0.119	1	0.564604732
digital vow	Events	117	26	9	6	192	365	1	0.074	0	0.373828175
NFT marriage	Events	62	13	5	3	100.5	185	0	0.396	0	-0.711639805
$SAND	Social	96	21	8	5	158.5	402	1	0.072	0	0.551348757
$SAND	Technical	139	31	11	7	228.5	374	1	0.053	0	-0.377880093
$SAND	Events	75	16	6	4	123	100	0	0.41	0	-0.177501345
decentraland	Economic	10	2	0	0	13	50	0	0.131	1	0.433784676
NFT marriage	Technical	90	20	7	5	149	296	1	0.287	0	0.115892703
decentraland	Events	76	17	6	4	125.5	306	0	0.262	0	0.086489844
NFT marriage	Social	97	21	8	5	159.5	793	1	0.081	0	0.145666984
$SAND	Social	86	19	7	4	140.5	347	1	0.271	1	-0.62639852
metaverse	Social	32	7	2	1	49.5	832	0	0.265	0	0.017664764
metaverse	Economic	61	13	5	3	99.5	62	1	0.156	1	0.251473469
virtual wedding	Social	33	7	2	1	50.5	69	0	0.042	0	-0.18893639
metaverse	Social	31	6	2	1	47	398	0	0.048	0	-0.111883751
decentraland	Technical	13	2	1	0	18	260	0	0.083	0	0.397313964
decentraland	Economic	103	23	8	5	168.5	152	0	0.233	0	-0.21851537
NFT marriage	Economic	62	13	5	3	100.5	915	1	0.098	0	0.676878757
virtual wedding	Social	89	19	7	4	143.5	68	1	0.166	0	-0.006180598
virtual wedding	Economic	65	14	5	3	105	1937	1	0.291	1	0.236968304
virtual wedding	Events	70	15	5	3	111.5	383	0	0.043	0	0.53354063
decentraland	Events	66	14	5	3	106	1009	0	0.052	0	-0.032930449
virtual wedding	Economic	7	1	0	0	8.5	532	0	0.026	1	0.19234388
$SAND	Economic	65	14	5	3	105	791	1	0.113	1	-0.195386838
decentraland	Social	60	13	5	3	98.5	333	0	0.043	0	-0.526427239
digital vow	Technical	27	6	2	1	43	101	0	0.125	0	0.416588145
$SAND	Social	85	19	7	4	139.5	68	1	0.135	0	0.304244639
NFT marriage	Events	64	14	5	3	104	1347	0	0.105	0	0.521972436
virtual wedding	Technical	70	15	5	3	111.5	191	1	0.306	0	0.539553055
decentraland	Technical	66	14	5	3	106	157	1	0.218	0	0.292264634
virtual wedding	Events	117	26	9	6	192	1067	1	0.262	0	0.335973568
$SAND	Social	33	7	2	1	50.5	84	0	0.211	1	0.237528555
metaverse	Economic	7	1	0	0	8.5	80	0	0.126	1	0.014281516
digital vow	Economic	8	1	0	0	9.5	173	0	0.21	1	-0.183149113
virtual wedding	Social	36	8	3	2	60	1151	0	0.131	0	0.482053625
digital vow	Events	124	27	10	6	202.5	2247	1	0.045	0	-0.152138603
virtual wedding	Social	30	6	2	1	46	224	0	0.178	0	-0.056299644
decentraland	Events	62	13	5	3	100.5	67	0	0.131	0	-0.150388941
decentraland	Social	87	19	7	4	141.5	135	1	0.284	1	0.095108839
decentraland	Social	87	19	7	4	141.5	774	1	0.032	0	-0.187131567
NFT marriage	Events	127	28	10	7	210	680	0	0.057	1	0.599670028
metaverse	Technical	37	8	3	2	61	1110	0	0.285	0	0.525913176
digital vow	Economic	12	2	1	0	17	1195	0	0.115	0	-0.271722928
digital vow	Events	116	25	9	6	189.5	156	1	0.072	0	-0.424077739
metaverse	Economic	61	13	5	3	99.5	195	1	0.304	0	0.244736203
NFT marriage	Economic	32	7	2	1	49.5	401	0	0.318	1	-0.191055981
digital vow	Social	85	18	7	4	138	388	1	0.217	1	-0.236074107
metaverse	Social	49	11	4	2	79.5	675	0	0.074	1	0.078401692
metaverse	Social	34	7	2	1	51.5	84	0	0.227	0	-0.101766734
$SAND	Technical	67	15	5	3	108.5	508	1	0.096	0	-0.04880675
decentraland	Social	34	7	2	1	51.5	195	0	0.227	0	0.744852899
decentraland	Economic	61	13	5	3	99.5	222	1	0.273	0	-0.106979101
NFT marriage	Social	84	18	7	4	137	164	1	0.155	0	-0.01490184
digital vow	Technical	25	5	2	1	39.5	1186	0	0.216	0	-0.137870026
NFT marriage	Technical	14	3	1	0	20.5	203	0	0.049	1	1
$SAND	Economic	61	13	5	3	99.5	157	1	0.087	1	-0.003890934
decentraland	Social	37	8	3	2	61	1677	0	0.069	1	0.463609469
digital vow	Social	86	19	7	4	140.5	72	1	0.183	0	0.146063972
decentraland	Technical	68	15	5	3	109.5	221	1	0.197	0	-0.978462681
decentraland	Economic	10	2	0	0	13	1640	0	0.319	0	0.022684616
digital vow	Events	119	26	9	6	194	827	1	0.2	1	0.103942123
virtual wedding	Social	93	20	7	5	152	452	0	0.162	1	0.029687565
$SAND	Economic	7	1	0	0	8.5	303	0	0.048	1	0.106878093
digital vow	Economic	61	13	5	3	99.5	524	1	0.283	0	0.499905617
virtual wedding	Social	90	20	7	5	149	2117	1	0.11	0	-0.244028407
digital vow	Technical	67	14	5	3	107	270	1	0.319	0	0.791748256
digital vow	Technical	66	14	5	3	106	92	1	0.308	1	0.265768317
NFT marriage	Economic	61	13	5	3	99.5	219	1	0.149	1	-0.43426309
NFT marriage	Technical	49	11	4	2	79.5	2078	0	0.154	0	0.177526861
virtual wedding	Technical	76	16	6	4	124	466	1	0.152	0	0.164355433
digital vow	Technical	28	6	2	1	44	179	0	0.042	1	0.093664719
digital vow	Events	115	25	9	6	188.5	370	1	0.168	0	0.170705409
virtual wedding	Social	89	19	7	4	143.5	379	1	0.134	0	-0.271781511
metaverse	Technical	76	17	6	4	125.5	117	1	0.245	1	-0.858255444
virtual wedding	Technical	112	24	9	6	184	176	1	0.016	1	-0.269146714
decentraland	Technical	22	5	1	1	34.5	416	0	0.15	0	0.016480201
metaverse	Social	33	7	2	1	50.5	69	0	0.372	1	0.027959473
$SAND	Economic	10	2	0	0	13	364	0	0.055	0	-0.21847848
$SAND	Economic	62	13	5	3	100.5	130	1	0.347	1	-0.013350699
decentraland	Social	121	26	10	6	198	523	1	0.179	0	0.92080185
decentraland	Economic	63	14	5	3	103	1107	1	0.211	0	0.029268011
metaverse	Technical	33	7	2	1	50.5	594	0	0.051	0	0.249240163
decentraland	Technical	69	15	5	3	110.5	468	1	0.149	0	0.380806585
virtual wedding	Events	120	26	10	6	197	65	1	0.129	1	0.222634051
metaverse	Events	66	14	5	3	106	238	0	0.198	0	0.324049314
virtual wedding	Social	34	7	2	1	51.5	311	0	0.217	0	0.373503956
digital vow	Economic	18	4	1	1	29	1168	0	0.352	0	-0.448490637
decentraland	Social	32	7	2	1	49.5	632	0	0.138	0	0.351345628
$SAND	Social	91	20	7	5	150	70	1	0.082	0	0.015367709
decentraland	Social	91	20	7	5	150	294	1	0.143	1	0.371300997
metaverse	Economic	8	1	0	0	9.5	171	0	0.177	0	0.720612839
decentraland	Social	85	18	7	4	138	83	1	0.132	0	-1
virtual wedding	Economic	62	13	5	3	100.5	119	1	0.196	0	0.053555488
$SAND	Social	31	6	2	1	47	153	0	0.371	1	0.576154944
digital vow	Social	36	8	3	2	60	317	0	0.08	1	0.015992007
digital vow	Events	121	27	10	6	199.5	821	1	0.213	0	-0.38829802
digital vow	Economic	61	13	5	3	99.5	200	1	0.19	0	-0.422753646
digital vow	Events	117	26	9	6	192	358	1	0.162	0	0.451456364
decentraland	Technical	26	5	2	1	40.5	81	0	0.264	0	0.519840283
metaverse	Social	41	9	3	2	66.5	3388	0	0.118	0	-0.187187005
virtual wedding	Economic	64	14	5	3	104	527	1	0.183	1	0.122005542
decentraland	Social	84	18	7	4	137	367	1	0.258	0	-0.118911815
digital vow	Social	109	24	9	6	181	290	1	0.25	0	0.382720182
metaverse	Technical	69	15	5	3	110.5	256	1	0.107	0	0.021267652
$SAND	Social	86	19	7	4	140.5	74	1	0.127	0	0.234632718
decentraland	Social	47	10	3	2	74	78	0	0.147	0	0.162592263
$SAND	Social	31	6	2	1	47	284	0	0.092	0	0.126966178
NFT marriage	Events	117	26	9	6	192	319	1	0.088	0	-0.189495046
virtual wedding	Economic	65	14	5	3	105	309	1	0.462	1	0.419888133
metaverse	Events	61	13	5	3	99.5	76	0	0.283	0	-0.456129807
metaverse	Economic	11	2	0	0	14	328	0	0.211	0	0.791455198
virtual wedding	Technical	14	3	1	0	20.5	120	0	0.277	0	0.168355475
metaverse	Technical	12	2	1	0	17	184	0	0.21	0	0.55701543
$SAND	Economic	19	4	1	1	30	174	0	0.03	0	-0.28687545
decentraland	Social	38	8	3	2	62	1001	0	0.305	0	0.770106147
virtual wedding	Technical	139	30	11	7	227	2075	1	0.219	0	0.853769427
digital vow	Social	101	22	8	5	165	222	1	0.24	0	-0.398418257
virtual wedding	Social	100	22	8	5	164	1190	1	0.091	0	-0.068331737
$SAND	Social	34	7	2	1	51.5	438	0	0.008	1	0.678509263
decentraland	Events	132	29	11	7	218.5	608	1	0.122	0	0.592183295
NFT marriage	Events	117	26	9	6	192	394	1	0.276	1	0.686295782
virtual wedding	Social	84	18	7	4	137	117	1	0.146	0	0.624179335
virtual wedding	Technical	15	3	1	0	21.5	167	0	0.117	0	-0.240476981
virtual wedding	Economic	103	22	8	5	167	82	1	0.391	1	0.119056351
NFT marriage	Social	33	7	2	1	50.5	260	0	0.063	0	0.446537388
$SAND	Social	183	40	15	10	303	1567	1	0.162	0	0.773771236
digital vow	Technical	20	4	1	1	31	323	0	0.217	0	0.697932737
virtual wedding	Technical	12	2	1	0	17	208	0	0.128	0	-0.600673085
virtual wedding	Technical	13	2	1	0	18	242	0	0.041	0	0.046488834
virtual wedding	Events	117	26	9	6	192	1088	1	0.282	1	-0.190610765
decentraland	Social	36	8	3	2	60	509	0	0.145	0	0.603067432
metaverse	Events	114	25	9	6	187.5	53	1	0.035	0	-0.19020298
NFT marriage	Technical	28	6	2	1	44	723	0	0.046	0	0.107907978
digital vow	Social	90	20	7	5	149	418	1	0.097	1	0.112232442
NFT marriage	Economic	9	2	0	0	12	378	0	0.25	0	-0.105913133
digital vow	Social	84	18	7	4	137	265	1	0.093	0	-0.151695628
decentraland	Social	85	18	7	4	138	355	1	0.273	1	0.378921615
decentraland	Technical	20	4	1	1	31	889	0	0.418	0	-0.146249992
digital vow	Technical	42	9	3	2	67.5	1675	0	0.096	1	0.263369809
digital vow	Technical	17	3	1	0	23.5	1186	0	0.122	0	0.452311159
digital vow	Technical	67	14	5	3	107	165	1	0.054	1	0.641642286
virtual wedding	Events	114	25	9	6	187.5	122	1	0.154	0	-0.088676386
digital vow	Technical	73	16	6	4	121	241	1	0.382	1	0.586629936
metaverse	Economic	125	27	10	6	203.5	1529	1	0.213	0	0.520943198
virtual wedding	Social	87	19	7	4	141.5	1290	1	0.135	1	-0.27136174
$SAND	Social	103	22	8	5	167	392	1	0.108	1	0.105495163
metaverse	Events	115	25	9	6	188.5	299	1	0.306	0	0.456384627
metaverse	Technical	118	26	9	6	193	598	1	0.126	0	0.645134058
NFT marriage	Technical	72	16	6	4	120	1552	1	0.161	0	0.029406737
digital vow	Social	93	20	7	5	152	178	1	0.094	1	-0.193366599
$SAND	Events	117	26	9	6	192	312	1	0.421	1	0.438501122
metaverse	Technical	67	15	5	3	108.5	134	1	0.182	1	0.577332934
virtual wedding	Events	62	13	5	3	100.5	841	0	0.174	0	0.38925057
metaverse	Social	34	7	2	1	51.5	300	0	0.295	0	0.018171665
NFT marriage	Events	124	27	10	6	202.5	51	1	0.261	1	-0.141055129
digital vow	Social	45	10	3	2	72	276	0	0.288	1	0.417298722
decentraland	Events	66	14	5	3	106	117	0	0.12	0	0.299800967
decentraland	Social	92	20	7	5	151	181	1	0.229	0	0.434037851
metaverse	Social	88	19	7	4	142.5	336	1	0.282	1	0.313581953
NFT marriage	Events	160	35	13	8	262.5	168	1	0.178	0	-0.115341906
digital vow	Social	105	23	8	5	170.5	1362	1	0.116	0	-0.178956249
digital vow	Economic	33	7	2	1	50.5	157	0	0.052	0	-0.178593376
virtual wedding	Economic	63	14	5	3	103	857	1	0.194	0	0.039976313
metaverse	Events	62	13	5	3	100.5	377	0	0.179	0	-0.152201831
digital vow	Events	121	27	10	6	199.5	590	1	0.236	1	0.390594919
metaverse	Technical	67	14	5	3	107	107	1	0.295	0	0.07971816
$SAND	Social	87	19	7	4	141.5	669	1	0.468	0	-0.655107733
metaverse	Social	37	8	3	2	61	1498	0	0.058	0	0.495611529
digital vow	Events	115	25	9	6	188.5	369	1	0.091	0	0.351950321
decentraland	Technical	69	15	5	3	110.5	104	1	0.054	1	-0.07667235
digital vow	Social	40	9	3	2	65.5	584	0	0.175	0	0.064365575
NFT marriage	Technical	77	17	6	4	126.5	591	1	0.021	0	0.622965503
$SAND	Social	90	20	7	5	149	519	1	0.091	1	0.038862667
decentraland	Social	31	7	2	1	48.5	507	0	0.01	0	0.16468714
digital vow	Social	40	8	3	2	64	112	0	0.251	1	0.140233465
$SAND	Technical	75	16	6	4	123	111	1	0.142	1	-0.289763022
decentraland	Economic	68	15	5	3	109.5	251	0	0.051	0	0.228461948
metaverse	Social	88	19	7	4	142.5	1162	1	0.025	0	-0.012170917
NFT marriage	Social	35	7	2	1	52.5	1650	0	0.333	0	0.133383861
NFT marriage	Social	84	18	7	4	137	164	1	0.228	0	-0.671779072
virtual wedding	Technical	81	18	6	4	132	68	1	0.183	0	-0.276132361
decentraland	Social	49	11	4	2	79.5	814	0	0.052	0	-0.025804187
virtual wedding	Economic	8	1	0	0	9.5	252	0	0.142	0	0.617592527
decentraland	Technical	13	2	1	0	18	144	0	0.059	0	0.097067808
digital vow	Economic	6	1	0	0	7.5	67	0	0.176	0	0.175563276
digital vow	Events	127	28	10	7	210	1243	1	0.145	1	0.057506847
metaverse	Social	99	22	8	5	163	205	1	0.248	1	0.426210914
digital vow	Social	34	7	2	1	51.5	281	0	0.199	1	0.373456661
metaverse	Economic	65	14	5	3	105	144	1	0.213	0	0.002693919
virtual wedding	Technical	15	3	1	0	21.5	391	0	0.193	0	0.169759913
virtual wedding	Economic	128	28	10	7	211	766	1	0.305	0	0.498823751
digital vow	Social	107	23	8	5	172.5	232	1	0.144	1	0.349996632
$SAND	Events	85	19	7	4	139.5	147	0	0.112	1	-0.171355652
metaverse	Economic	97	21	8	5	159.5	142	1	0.241	0	-0.278753742
decentraland	Social	37	8	3	2	61	673	0	0.022	1	0.489121543
virtual wedding	Technical	73	16	6	4	121	516	1	0.122	0	0.066260292
$SAND	Technical	17	3	1	0	23.5	1251	0	0.4	0	0.127549463
decentraland	Economic	64	14	5	3	104	402	1	0.176	1	-0.768195227
virtual wedding	Social	87	19	7	4	141.5	193	1	0.195	0	0.527181282
virtual wedding	Technical	70	15	5	3	111.5	1120	1	0.083	0	-0.225137262
NFT marriage	Economic	70	15	5	3	111.5	269	1	0.145	1	0.753706724
metaverse	Events	115	25	9	6	188.5	616	1	0.249	0	0.255838499
digital vow	Social	91	20	7	5	150	424	1	0.038	0	-0.257416313
virtual wedding	Social	87	19	7	4	141.5	569	1	0.133	1	0.020253559
metaverse	Social	59	13	4	3	95.5	51	0	0.401	0	0.06003251
virtual wedding	Economic	63	14	5	3	103	1101	1	0.25	1	-0.09427324
NFT marriage	Social	36	8	3	2	60	131	0	0.01	0	0.090092691
decentraland	Events	115	25	9	6	188.5	161	1	0.051	1	0.766919778
NFT marriage	Social	100	22	8	5	164	1540	1	0.181	0	-0.181972952
decentraland	Events	122	27	10	6	200.5	408	1	0.075	0	-0.739171151
NFT marriage	Events	63	14	5	3	103	77	0	0.217	1	0.014683502
metaverse	Technical	71	15	5	3	112.5	395	1	0.268	0	-0.134836387
virtual wedding	Technical	66	14	5	3	106	409	1	0.225	0	0.152191964
digital vow	Social	84	18	7	4	137	105	1	0.136	0	0.072469953
NFT marriage	Social	85	19	7	4	139.5	75	1	0.075	1	0.078469228
NFT marriage	Events	121	26	10	6	198	1168	1	0.155	0	0.152894744
decentraland	Economic	66	14	5	3	106	396	0	0.045	0	-0.083406116
metaverse	Economic	27	6	2	1	43	118	0	0.135	0	-0.449170114
virtual wedding	Economic	31	7	2	1	48.5	7771	0	0.163	1	0.912788867
virtual wedding	Events	115	25	9	6	188.5	170	1	0.207	0	0.492833353
decentraland	Social	43	9	3	2	68.5	271	0	0.181	1	-0.390931413
decentraland	Social	30	6	2	1	46	146	0	0.189	0	0.121793836
digital vow	Economic	63	14	5	3	103	90	1	0.291	1	-0.027109724
NFT marriage	Events	117	26	9	6	192	1331	1	0.262	0	-0.071450069
$SAND	Technical	15	3	1	0	21.5	656	0	0.063	0	0.682323598
decentraland	Economic	60	13	5	3	98.5	89	1	0.241	0	0.014803442
virtual wedding	Events	116	25	9	6	189.5	154	1	0.019	0	-0.256591824
metaverse	Social	32	7	2	1	49.5	409	0	0.203	0	-0.93183948
NFT marriage	Social	37	8	3	2	61	2305	0	0.215	0	0.093238577
metaverse	Economic	63	14	5	3	103	746	1	0.128	0	0.346832806
metaverse	Economic	81	18	6	4	132	82	1	0.214	0	0.341890993
NFT marriage	Events	64	14	5	3	104	400	0	0.339	0	0.281960393
$SAND	Social	34	7	2	1	51.5	1505	0	0.391	0	0.127691265
digital vow	Social	34	7	2	1	51.5	256	0	0.033	0	0.323913999
NFT marriage	Social	53	11	4	2	83.5	93	0	0.038	0	-0.519392745
metaverse	Technical	12	2	1	0	17	67	0	0.053	1	-0.029618333
metaverse	Social	31	7	2	1	48.5	380	0	0.087	0	0.290364774
decentraland	Economic	18	4	1	1	29	1806	0	0.187	0	0.297763982
digital vow	Economic	63	14	5	3	103	618	1	0.253	0	0.191958798
NFT marriage	Technical	67	15	5	3	108.5	617	1	0.091	1	0.24269517
digital vow	Social	88	19	7	4	142.5	509	1	0.487	0	0.176844906
virtual wedding	Social	31	7	2	1	48.5	140	0	0.238	0	0.317564402
NFT marriage	Economic	71	15	5	3	112.5	302	1	0.189	0	-0.733866922
decentraland	Economic	60	13	5	3	98.5	167	1	0.124	0	0.378751001
NFT marriage	Social	31	7	2	1	48.5	163	0	0.103	1	0.585693511
metaverse	Social	42	9	3	2	67.5	2091	0	0.367	0	0.268090028
digital vow	Social	65	14	5	3	105	282	0	0.025	0	0.540302249
virtual wedding	Social	42	9	3	2	67.5	2503	0	0.243	0	0.343500138
metaverse	Social	90	20	7	5	149	408	1	0.196	0	0.236825569
metaverse	Events	81	18	6	4	132	1673	0	0.028	0	0.024475652
virtual wedding	Social	86	19	7	4	140.5	78	1	0.116	0	0.774942597
metaverse	Events	138	30	11	7	226	743	1	0.204	1	0.21485107
$SAND	Social	120	26	10	6	197	69	1	0.201	0	0.563322738
decentraland	Technical	67	15	5	3	108.5	97	1	0.077	0	-0.344771244
$SAND	Events	63	14	5	3	103	229	0	0.077	1	0.165131526
decentraland	Economic	67	14	5	3	107	495	1	0.265	0	0.041101129
NFT marriage	Economic	10	2	0	0	13	859	0	0.106	0	0.186676786
virtual wedding	Social	33	7	2	1	50.5	513	0	0.12	0	-0.361960581
metaverse	Events	116	25	9	6	189.5	207	1	0.084	0	0.38532645
digital vow	Social	34	7	2	1	51.5	590	0	0.091	0	-0.268724965
virtual wedding	Economic	72	16	6	4	120	1259	1	0.1	1	0.031077429
NFT marriage	Social	32	7	2	1	49.5	180	0	0.26	1	-0.406128752
NFT marriage	Economic	131	29	10	7	215.5	1471	0	0.379	1	-0.524641088
$SAND	Events	74	16	6	4	122	291	0	0.101	0	-0.414269677
decentraland	Technical	14	3	1	0	20.5	172	0	0.139	0	-0.227681177
metaverse	Economic	61	13	5	3	99.5	159	1	0.186	1	0.512672248
NFT marriage	Technical	67	14	5	3	107	61	1	0.24	0	-0.243704722
NFT marriage	Economic	68	15	5	3	109.5	256	1	0.141	0	0.366150404
metaverse	Social	31	6	2	1	47	337	0	0.118	0	-0.583781534
metaverse	Technical	87	19	7	4	141.5	1643	1	0.191	0	-0.288327135
decentraland	Events	61	13	5	3	99.5	187	0	0.122	0	0.056420017
$SAND	Technical	14	3	1	0	20.5	249	0	0.02	0	0.164332625
$SAND	Economic	129	28	10	7	212	684	0	0.33	0	0.348833799
NFT marriage	Events	177	39	14	9	290.5	219	0	0.074	0	0.121136595
$SAND	Events	132	29	11	7	218.5	238	1	0.201	0	0.46893598
virtual wedding	Technical	18	4	1	1	29	65	0	0.084	1	-0.290855119
metaverse	Events	63	14	5	3	103	191	0	0.318	1	0.520391188
virtual wedding	Social	34	7	2	1	51.5	478	0	0.077	0	0.273937334
virtual wedding	Social	70	15	5	3	111.5	585	0	0.117	0	0.290862459
$SAND	Social	84	18	7	4	137	60	1	0.173	1	0.142706394
$SAND	Events	79	17	6	4	128.5	290	0	0.217	0	-0.132270232
digital vow	Events	116	25	9	6	189.5	951	1	0.152	0	0.262324215
$SAND	Events	115	25	9	6	188.5	768	1	0.157	1	-0.484239812
virtual wedding	Social	58	13	4	3	94.5	707	0	0.129	0	-0.275528008
digital vow	Technical	97	21	8	5	159.5	458	1	0.131	1	0.365969985
virtual wedding	Social	32	7	2	1	49.5	247	0	0.221	1	0.268528183
metaverse	Social	52	11	4	2	82.5	177	0	0.102	0	-0.657370385
virtual wedding	Events	134	29	11	7	220.5	3951	1	0.311	1	0.179131733
$SAND	Social	100	22	8	5	164	3594	1	0.278	0	-0.010098713
decentraland	Social	102	22	8	5	166	380	1	0.163	1	0.256431816
decentraland	Economic	12	2	1	0	17	1504	0	0.276	0	0.217770787
metaverse	Economic	31	6	2	1	47	2792	0	0.381	0	-0.114195894
$SAND	Economic	11	2	0	0	14	52	0	0.116	1	-0.217476378
digital vow	Social	143	31	11	7	232.5	352	1	0.215	0	-0.00557718
virtual wedding	Economic	61	13	5	3	99.5	231	1	0.351	0	-0.088949772
NFT marriage	Social	85	18	7	4	138	539	1	0.086	0	-0.235299876
$SAND	Social	88	19	7	4	142.5	179	1	0.04	1	0.545134431
NFT marriage	Social	32	7	2	1	49.5	70	0	0.165	0	-0.289725054
virtual wedding	Economic	7	1	0	0	8.5	225	0	0.085	0	0.676355816
NFT marriage	Economic	63	14	5	3	103	298	1	0.074	0	0.100067182
metaverse	Social	33	7	2	1	50.5	132	0	0.142	0	-0.186535824
NFT marriage	Social	87	19	7	4	141.5	133	1	0.115	0	-0.036088328
virtual wedding	Social	35	7	2	1	52.5	371	0	0.364	1	-0.749325741
metaverse	Social	99	22	8	5	163	123	1	0.044	1	0.755211245
digital vow	Events	63	14	5	3	103	194	0	0.167	0	-0.146604013
$SAND	Events	115	25	9	6	188.5	315	1	0.236	0	0.366291522
decentraland	Social	36	8	3	2	60	245	0	0.21	1	0.485568458
$SAND	Technical	13	3	1	0	19.5	230	0	0.095	1	-0.199317003
$SAND	Events	124	27	10	6	202.5	2125	1	0.231	0	-0.045096504
decentraland	Technical	81	18	6	4	132	388	1	0.309	0	0.795311327
metaverse	Social	85	18	7	4	138	642	1	0.08	0	0.225362634
NFT marriage	Events	61	13	5	3	99.5	377	0	0.072	0	-0.59815044
decentraland	Technical	16	3	1	0	22.5	242	0	0.059	1	0.62368169
metaverse	Events	121	27	10	6	199.5	1208	1	0.226	0	0.993069042
virtual wedding	Social	95	21	7	5	155.5	1480	1	0.074	0	-0.74137103
virtual wedding	Economic	29	6	2	1	45	229	0	0.13	0	0.214392482
decentraland	Technical	40	8	3	2	64	255	0	0.186	0	0.065370261
decentraland	Technical	15	3	1	0	21.5	769	0	0.159	1	0.178902701
metaverse	Social	87	19	7	4	141.5	501	1	0.073	1	-0.170634139
decentraland	Technical	67	14	5	3	107	332	1	0.241	0	0.059988057
virtual wedding	Economic	10	2	0	0	13	363	0	0.149	0	-0.028966153
virtual wedding	Social	87	19	7	4	141.5	52	1	0.167	0	-0.253711932
NFT marriage	Events	61	13	5	3	99.5	176	0	0.034	0	0.374866003
decentraland	Social	91	20	7	5	150	1134	1	0.16	0	-0.158177028
decentraland	Economic	9	2	0	0	12	1179	0	0.143	0	0.183738693
NFT marriage	Social	71	15	5	3	112.5	490	0	0.178	1	0.151359311
decentraland	Technical	12	2	1	0	17	184	0	0.238	0	0.963780142
digital vow	Social	84	18	7	4	137	87	1	0.205	0	0.036814638
virtual wedding	Social	84	18	7	4	137	57	1	0.15	0	0.225850618
virtual wedding	Events	61	13	5	3	99.5	186	0	0.157	0	0.192117349
decentraland	Events	61	13	5	3	99.5	85	0	0.285	0	-0.436118013
digital vow	Social	87	19	7	4	141.5	391	1	0.058	0	0.382754993
metaverse	Social	88	19	7	4	142.5	194	1	0.05	0	0.790744547
NFT marriage	Technical	13	2	1	0	18	108	0	0.126	0	-0.35940541
virtual wedding	Economic	92	20	7	5	151	344	1	0.033	1	-0.761734648
NFT marriage	Events	114	25	9	6	187.5	296	1	0.069	1	0.496837187
$SAND	Social	34	7	2	1	51.5	274	0	0.099	0	0.653159975
$SAND	Social	145	32	12	8	241	179	1	0.27	0	-0.444606654
metaverse	Social	34	7	2	1	51.5	114	0	0.158	0	-0.201503098
$SAND	Social	74	16	6	4	122	496	0	0.267	0	0.162858272
decentraland	Technical	19	4	1	1	30	499	0	0.164	0	0.060903461
NFT marriage	Social	94	21	7	5	154.5	817	1	0.277	1	-0.105937337
digital vow	Social	96	21	8	5	158.5	108	1	0.088	0	-0.035103556
decentraland	Social	93	20	7	5	152	1479	1	0.161	0	0.59018491
decentraland	Social	296	65	24	16	489.5	348	0	0.056	0	0.316518935
digital vow	Social	85	18	7	4	138	375	1	0.067	1	0.260487099
virtual wedding	Technical	73	16	6	4	121	1140	1	0.163	0	-0.761077663
$SAND	Social	61	13	5	3	99.5	144	0	0.135	1	0.600504606
NFT marriage	Events	118	26	9	6	193	346	1	0.038	0	0.448637744
$SAND	Economic	11	2	0	0	14	74	0	0.032	0	-0.473038183
digital vow	Economic	84	18	7	4	137	284	1	0.146	0	0.036547471
decentraland	Social	33	7	2	1	50.5	448	0	0.134	0	-0.538390192
digital vow	Events	70	15	5	3	111.5	475	0	0.093	0	0.332217422
NFT marriage	Economic	12	2	1	0	17	2025	0	0.296	0	-0.060574519
$SAND	Social	121	26	10	6	198	608	1	0.085	1	0.217948175
digital vow	Social	30	6	2	1	46	217	0	0.04	0	-0.340130226
decentraland	Economic	67	14	5	3	107	1052	1	0.156	0	-0.532000291
metaverse	Technical	13	3	1	0	19.5	154	0	0.065	0	-0.161614317
digital vow	Events	61	13	5	3	99.5	652	0	0.118	0	-0.410064998
virtual wedding	Social	132	29	11	7	218.5	1520	1	0.372	1	-0.325084526
$SAND	Technical	25	5	2	1	39.5	694	0	0.279	0	-0.42588173
decentraland	Events	163	36	13	9	270	214	1	0.063	0	-0.607162755
metaverse	Social	108	24	9	6	180	179	1	0.231	0	0.503292713
$SAND	Economic	9	2	0	0	12	1057	0	0.236	1	0.308864531
$SAND	Technical	18	4	1	1	29	221	0	0.133	0	0.044213007
metaverse	Technical	67	14	5	3	107	244	1	0.064	0	0.626329097
digital vow	Economic	66	14	5	3	106	319	1	0.029	0	0.680803192
NFT marriage	Events	66	14	5	3	106	182	0	0.336	0	0.053653516
metaverse	Technical	117	26	9	6	192	204	0	0.098	0	0.472764364
NFT marriage	Social	37	8	3	2	61	1322	0	0.427	0	0.065070001
$SAND	Social	85	18	7	4	138	401	1	0.193	0	-0.161542236
digital vow	Economic	14	3	1	0	20.5	249	0	0.353	0	0.216989392
decentraland	Events	137	30	11	7	225	757	1	0.162	1	-0.176224408
NFT marriage	Economic	90	20	7	5	149	1314	1	0.159	0	-0.334501946
virtual wedding	Economic	73	16	6	4	121	1119	1	0.502	0	0.289231514
decentraland	Events	117	26	9	6	192	168	1	0.03	0	0.127682151
digital vow	Social	162	36	13	9	269	92	1	0.142	1	-0.096903189
$SAND	Social	32	7	2	1	49.5	232	0	0.038	1	-0.144347872
$SAND	Technical	67	14	5	3	107	151	1	0.161	0	0.364715741
NFT marriage	Social	84	18	7	4	137	59	1	0.127	0	0.250317249
$SAND	Social	89	19	7	4	143.5	1167	1	0.079	0	-0.060590372
metaverse	Technical	77	17	6	4	126.5	464	1	0.112	0	0.727921466
NFT marriage	Economic	106	23	8	5	171.5	124	1	0.362	0	0.0227176
virtual wedding	Events	123	27	10	6	201.5	328	1	0.006	0	0.482942854
NFT marriage	Economic	76	17	6	4	125.5	4385	1	0.186	1	0.206519263
decentraland	Events	118	26	9	6	193	153	1	0.018	1	-0.421208951
virtual wedding	Economic	18	4	1	1	29	200	0	0.044	1	0.921897315
NFT marriage	Social	96	21	8	5	158.5	3289	1	0.054	0	-0.004173716
decentraland	Technical	15	3	1	0	21.5	744	0	0.215	1	0.840572117
decentraland	Social	55	12	4	3	90	259	0	0.162	0	0.603221298
digital vow	Economic	46	10	3	2	73	247	0	0.3	0	0.304636468
digital vow	Events	124	27	10	6	202.5	239	1	0.018	1	-0.127214499
virtual wedding	Social	132	29	11	7	218.5	162	1	0.146	0	-0.595658377
digital vow	Social	88	19	7	4	142.5	93	1	0.113	1	0.437316617
virtual wedding	Events	115	25	9	6	188.5	188	1	0.182	0	-0.027313007
decentraland	Social	92	20	7	5	151	275	1	0.077	1	0.590758803
decentraland	Economic	126	28	10	7	209	61	1	0.215	0	0.183103072
NFT marriage	Social	31	7	2	1	48.5	349	0	0.298	0	-0.752317953
metaverse	Economic	91	20	7	5	150	286	1	0.171	0	0.852224827
digital vow	Social	35	7	2	1	52.5	386	0	0.215	1	-0.019200826
decentraland	Events	114	25	9	6	187.5	64	1	0.038	0	0.341065063
decentraland	Social	87	19	7	4	141.5	975	1	0.061	0	0.02902712
NFT marriage	Technical	21	4	1	1	32	574	0	0.124	1	0.319716547
$SAND	Economic	8	1	0	0	9.5	558	0	0.146	0	0.952921044
$SAND	Technical	71	15	5	3	112.5	186	1	0.17	0	-0.340385483
metaverse	Economic	11	2	0	0	14	221	0	0.161	0	0.601369777
decentraland	Events	236	52	19	13	391	88	1	0.225	0	-0.186365263
decentraland	Technical	147	32	12	8	243	828	0	0.306	1	-0.211732515
metaverse	Social	45	10	3	2	72	1748	0	0.243	1	-0.060018602
metaverse	Social	86	19	7	4	140.5	801	1	0.459	0	0.225355717
decentraland	Social	91	20	7	5	150	2113	1	0.239	1	0.217986264
metaverse	Economic	22	4	1	1	33	118	0	0.178	0	0.829636767
$SAND	Events	63	14	5	3	103	991	0	0.151	1	-0.625049293
digital vow	Events	114	25	9	6	187.5	157	1	0.068	1	0.064058829
NFT marriage	Economic	64	14	5	3	104	222	1	0.07	0	0.145714924
decentraland	Social	103	22	8	5	167	1347	1	0.379	0	-0.008418171
decentraland	Social	36	8	3	2	60	515	0	0.201	0	0.339370862
virtual wedding	Technical	82	18	6	4	133	502	1	0.187	0	-0.10667632
virtual wedding	Technical	22	4	1	1	33	2524	0	0.059	1	0.329422654
virtual wedding	Technical	13	3	1	0	19.5	122	0	0.182	1	0.17914671
metaverse	Social	79	17	6	4	128.5	323	0	0.194	1	0.896169303
NFT marriage	Social	33	7	2	1	50.5	430	0	0.201	1	-0.401143906
NFT marriage	Technical	69	15	5	3	110.5	699	1	0.123	0	0.036906566
NFT marriage	Social	102	22	8	5	166	647	1	0.034	0	-0.248480886
metaverse	Technical	81	18	6	4	132	5229	1	0.255	0	0.204695283
NFT marriage	Events	62	13	5	3	100.5	53	0	0.061	1	-0.470751766
$SAND	Social	30	6	2	1	46	205	0	0.08	0	0.605050516
metaverse	Technical	70	15	5	3	111.5	102	1	0.118	1	0.055213137
NFT marriage	Social	115	25	9	6	188.5	1636	1	0.318	1	-0.35832474
NFT marriage	Economic	18	4	1	1	29	694	0	0.161	0	-0.593989501
digital vow	Social	84	18	7	4	137	62	1	0.211	1	0.042815993
digital vow	Economic	69	15	5	3	110.5	2607	1	0.034	0	0.110088968
$SAND	Events	122	27	10	6	200.5	159	1	0.256	1	0.358972642
digital vow	Social	94	21	7	5	154.5	308	1	0.108	1	0.006758362
$SAND	Technical	74	16	6	4	122	283	1	0.141	0	0.014416176
virtual wedding	Events	78	17	6	4	127.5	688	0	0.34	0	0.315659054
metaverse	Economic	7	1	0	0	8.5	69	0	0.457	1	0.447487268
virtual wedding	Technical	18	4	1	1	29	165	0	0.069	0	0.08565598
metaverse	Events	61	13	5	3	99.5	102	0	0.077	1	-0.120123556
decentraland	Technical	18	4	1	1	29	1654	0	0.279	0	0.654506327
NFT marriage	Events	118	26	9	6	193	173	1	0.295	0	0.237268371
decentraland	Technical	22	5	1	1	34.5	430	0	0.128	0	-0.326821443
NFT marriage	Events	139	30	11	7	227	96	1	0.019	0	-0.096030421
metaverse	Events	86	19	7	4	140.5	419	0	0.066	1	0.212276048
$SAND	Economic	61	13	5	3	99.5	361	1	0.097	0	0.067098904
decentraland	Social	86	19	7	4	140.5	223	1	0.104	0	0.283611451
decentraland	Social	90	20	7	5	149	160	1	0.192	0	-0.634240506
NFT marriage	Economic	66	14	5	3	106	406	1	0.599	0	-1
NFT marriage	Events	68	15	5	3	109.5	1631	0	0.262	1	0.078903939
virtual wedding	Technical	23	5	1	1	35.5	493	0	0.049	0	0.712797318
virtual wedding	Technical	66	14	5	3	106	67	1	0.186	0	0.488782562
metaverse	Social	120	26	10	6	197	111	1	0.206	0	0.694335807
decentraland	Economic	66	14	5	3	106	1608	1	0.13	0	-0.396492689
digital vow	Social	88	19	7	4	142.5	719	1	0.108	0	0.459175034
virtual wedding	Economic	65	14	5	3	105	134	1	0.082	0	0.323266344
NFT marriage	Technical	69	15	5	3	110.5	344	1	0.309	1	0.927551442
virtual wedding	Social	99	22	8	5	163	934	1	0.122	0	0.203897101
digital vow	Technical	105	23	8	5	170.5	345	1	0.021	0	-0.073581804
metaverse	Events	61	13	5	3	99.5	550	0	0.167	1	-0.027448821
NFT marriage	Social	31	6	2	1	47	230	0	0.244	0	-0.126362534
$SAND	Social	47	10	3	2	74	311	0	0.041	1	0.700902425
decentraland	Social	39	8	3	2	63	495	0	0.156	0	0.154575888
metaverse	Events	120	26	10	6	197	644	1	0.428	1	-0.201218708
metaverse	Economic	116	25	9	6	189.5	1079	1	0.108	1	-0.126264353
decentraland	Social	84	18	7	4	137	89	1	0.102	0	-0.368573346
metaverse	Social	36	8	3	2	60	1811	0	0.193	0	0.238775628
decentraland	Economic	9	2	0	0	12	742	0	0.324	1	-0.029134175
virtual wedding	Events	105	23	8	5	170.5	1104	0	0.262	0	0.881175763
NFT marriage	Events	142	31	11	7	231.5	144	1	0.053	0	-0.489178015
decentraland	Social	93	20	7	5	152	100	1	0.079	0	0.172657153
digital vow	Economic	6	1	0	0	7.5	164	0	0.257	1	-0.077810202
virtual wedding	Events	118	26	9	6	193	1330	1	0.192	1	0.445240998
virtual wedding	Economic	25	5	2	1	39.5	136	0	0.167	0	-0.469251043
digital vow	Events	123	27	10	6	201.5	178	1	0.176	1	-0.323463093
metaverse	Events	65	14	5	3	105	672	0	0.208	0	-0.063858047
metaverse	Economic	7	1	0	0	8.5	226	0	0.253	0	0.29841667
decentraland	Economic	67	14	5	3	107	178	1	0.24	0	-0.176049622
NFT marriage	Social	37	8	3	2	61	79	0	0.265	0	0.328357686
decentraland	Events	136	30	11	7	224	1105	1	0.333	0	-0.307165795
$SAND	Technical	95	21	7	5	155.5	337	1	0.141	0	-0.683613366
digital vow	Technical	67	15	5	3	108.5	401	1	0.094	0	0.073035843
$SAND	Technical	68	15	5	3	109.5	505	1	0.324	0	0.154581702
decentraland	Economic	7	1	0	0	8.5	338	0	0.15	1	-0.820184627
digital vow	Events	116	25	9	6	189.5	258	1	0.529	0	-0.027572638
virtual wedding	Social	96	21	8	5	158.5	384	1	0.014	0	-0.302034172
decentraland	Technical	102	22	8	5	166	268	1	0.108	0	0.056398764
metaverse	Technical	70	15	5	3	111.5	334	1	0.129	0	-0.719173001
metaverse	Events	61	13	5	3	99.5	313	0	0.138	0	-0.460680165
metaverse	Economic	89	19	7	4	143.5	629	0	0.299	0	-0.413444054
NFT marriage	Social	88	19	7	4	142.5	593	1	0.194	0	0.312685518
decentraland	Social	87	19	7	4	141.5	243	1	0.159	0	0.190826611
virtual wedding	Social	90	20	7	5	149	481	1	0.144	0	0.389839498
decentraland	Events	60	13	5	3	98.5	160	0	0.191	1	0.64072904
$SAND	Social	85	19	7	4	139.5	135	1	0.42	0	0.076295421
metaverse	Economic	21	4	1	1	32	313	0	0.116	0	0.060664621
decentraland	Social	84	18	7	4	137	170	1	0.154	0	-0.031222506
decentraland	Economic	9	2	0	0	12	187	0	0.044	1	0.304845253
NFT marriage	Technical	21	4	1	1	32	579	0	0.457	1	0.048676446
decentraland	Events	123	27	10	6	201.5	2732	1	0.099	1	-0.112445976
$SAND	Economic	63	14	5	3	103	373	1	0.006	0	0.559512165
metaverse	Events	83	18	6	4	134	183	0	0.08	1	0.175084153
digital vow	Economic	10	2	0	0	13	294	0	0.2	0	0.191750429
NFT marriage	Technical	16	3	1	0	22.5	62	0	0.007	1	0.598129832
decentraland	Economic	62	13	5	3	100.5	88	1	0.215	0	-0.362375044
decentraland	Social	88	19	7	4	142.5	1286	1	0.217	0	0.090173893
digital vow	Events	138	30	11	7	226	318	1	0.103	0	0.117009296
$SAND	Technical	67	14	5	3	107	463	1	0.303	1	0.275450592
NFT marriage	Social	37	8	3	2	61	138	0	0.285	1	-0.10260474
virtual wedding	Social	54	12	4	3	89	999	0	0.198	1	0.139409053
virtual wedding	Social	87	19	7	4	141.5	296	1	0.116	1	0.506241655
virtual wedding	Social	40	9	3	2	65.5	1692	0	0.163	1	0.081808531
metaverse	Events	66	14	5	3	106	128	0	0.061	0	0.014094857
metaverse	Economic	70	15	5	3	111.5	3079	1	0.237	0	0.102710164
digital vow	Social	117	26	9	6	192	1314	1	0.052	0	0.210731205
decentraland	Technical	69	15	5	3	110.5	126	0	0.031	0	0.20301086
decentraland	Economic	9	2	0	0	12	347	0	0.16	1	0.151676489
digital vow	Social	30	6	2	1	46	89	0	0.04	1	-0.88306534
digital vow	Economic	7	1	0	0	8.5	440	0	0.081	0	-0.233149021
decentraland	Social	119	26	9	6	194	101	1	0.246	0	0.137701634
virtual wedding	Social	68	15	5	3	109.5	230	0	0.138	1	-0.049248287
digital vow	Technical	70	15	5	3	111.5	304	1	0.166	0	-0.220523236
NFT marriage	Economic	25	5	2	1	39.5	586	0	0.127	0	0.461850788
$SAND	Economic	33	7	2	1	50.5	86	0	0.122	1	0.050172507
decentraland	Events	96	21	8	5	158.5	526	0	0.051	0	0.920556244
virtual wedding	Social	30	6	2	1	46	65	0	0.181	1	0.3076296
decentraland	Social	37	8	3	2	61	580	0	0.026	0	0.288157949
metaverse	Social	85	19	7	4	139.5	549	1	0.197	1	-0.028482173
$SAND	Events	114	25	9	6	187.5	53	1	0.097	0	0.355925704
virtual wedding	Social	98	21	8	5	160.5	607	1	0.381	0	0.131238086
NFT marriage	Social	38	8	3	2	62	57	0	0.401	1	-0.209986618
metaverse	Technical	12	2	1	0	17	238	0	0.121	0	-0.147747668
decentraland	Social	84	18	7	4	137	143	1	0.102	0	0.428124981
metaverse	Technical	15	3	1	0	21.5	1029	0	0.089	1	-0.236591027
NFT marriage	Social	85	18	7	4	138	208	1	0.28	1	0.563340087
metaverse	Social	32	7	2	1	49.5	253	0	0.021	0	0.281131474
digital vow	Economic	62	13	5	3	100.5	596	1	0.493	1	0.417817668
decentraland	Events	115	25	9	6	188.5	174	1	0.135	0	-0.530440554
metaverse	Technical	67	15	5	3	108.5	455	1	0.372	1	0.096636799
NFT marriage	Social	30	6	2	1	46	192	0	0.09	1	0.432395316
decentraland	Social	133	29	11	7	219.5	339	0	0.253	0	0.894743479
NFT marriage	Economic	81	18	6	4	132	1491	1	0.166	0	-0.191119552
$SAND	Social	31	7	2	1	48.5	633	0	0.06	0	0.940261417
$SAND	Events	65	14	5	3	105	1388	0	0.24	0	0.38777121
digital vow	Events	120	26	10	6	197	1135	1	0.296	1	-0.514972901
NFT marriage	Economic	60	13	5	3	98.5	102	1	0.263	0	0.594353293
NFT marriage	Technical	91	20	7	5	150	120	1	0.043	0	-0.289412407
NFT marriage	Social	34	7	2	1	51.5	1080	0	0.404	0	-0.302251932
virtual wedding	Technical	24	5	2	1	38.5	3307	0	0.383	0	0.061685658
decentraland	Social	91	20	7	5	150	185	1	0.066	0	-0.733676554
metaverse	Technical	111	24	9	6	183	1462	1	0.095	1	-0.291296859
NFT marriage	Events	156	34	13	8	257	262	1	0.101	0	0.019874281
decentraland	Social	37	8	3	2	61	574	0	0.064	0	0.056753189
NFT marriage	Social	34	7	2	1	51.5	222	0	0.222	1	-0.191933019
virtual wedding	Events	115	25	9	6	188.5	512	1	0.315	1	0.146819113
decentraland	Social	40	8	3	2	64	312	0	0.054	0	-0.142270846
metaverse	Events	114	25	9	6	187.5	103	1	0.227	0	0.786947908
decentraland	Social	94	21	7	5	154.5	2715	1	0.207	1	-0.349458298
NFT marriage	Social	95	21	7	5	155.5	1394	1	0.341	0	-0.000852136
virtual wedding	Economic	20	4	1	1	31	336	0	0.041	0	-0.429626089
NFT marriage	Events	116	25	9	6	189.5	123	1	0.169	1	0.699719919
metaverse	Events	69	15	5	3	110.5	313	0	0.17	0	0.417555393
$SAND	Social	55	12	4	3	90	83	0	0.273	1	-0.075502239
decentraland	Events	86	19	7	4	140.5	181	0	0.226	1	-0.110941724
virtual wedding	Social	46	10	3	2	73	403	0	0.198	1	0.084421226
NFT marriage	Social	85	18	7	4	138	342	1	0.119	0	0.018829234
metaverse	Technical	79	17	6	4	128.5	112	1	0.113	1	-0.258623995
digital vow	Economic	11	2	0	0	14	1355	0	0.128	0	-0.139797844
digital vow	Social	34	7	2	1	51.5	1290	0	0.207	0	0.155068771
metaverse	Social	84	18	7	4	137	385	1	0.165	0	0.506305028
digital vow	Social	33	7	2	1	50.5	89	0	0.063	1	0.564642833
digital vow	Events	111	24	9	6	183	498	0	0.119	0	-0.052426119
NFT marriage	Social	85	18	7	4	138	309	1	0.188	0	0.353661281
digital vow	Social	85	19	7	4	139.5	638	1	0.03	0	-0.697922502
metaverse	Technical	22	5	1	1	34.5	109	0	0.208	0	0.707561607
$SAND	Economic	82	18	6	4	133	75	1	0.231	0	-0.056274813
decentraland	Social	84	18	7	4	137	224	1	0.051	0	0.103193548
virtual wedding	Technical	69	15	5	3	110.5	119	1	0.022	0	0.5691152
$SAND	Economic	8	1	0	0	9.5	451	0	0.496	0	0.279893111
metaverse	Social	85	19	7	4	139.5	64	1	0.261	1	0.540585175
virtual wedding	Social	124	27	10	6	202.5	64	1	0.028	0	0.529516485
$SAND	Social	87	19	7	4	141.5	430	1	0.125	1	-0.330121094
digital vow	Events	61	13	5	3	99.5	127	0	0.098	1	-0.099302507
decentraland	Social	39	8	3	2	63	120	0	0.354	1	0.191956659
virtual wedding	Technical	16	3	1	0	22.5	736	0	0.128	0	0.422227514
metaverse	Events	69	15	5	3	110.5	149	0	0.169	0	0.243697936
virtual wedding	Social	33	7	2	1	50.5	737	0	0.078	0	-0.285678216
virtual wedding	Economic	152	33	12	8	249.5	386	1	0.058	0	-0.018108117
virtual wedding	Economic	19	4	1	1	30	1241	0	0.201	0	0.522470161
$SAND	Social	90	20	7	5	149	1418	1	0.192	0	-0.02716211
digital vow	Events	121	26	10	6	198	63	1	0.141	0	0.454239593
digital vow	Technical	47	10	3	2	74	396	0	0.145	0	-0.021626558
NFT marriage	Technical	82	18	6	4	133	3284	1	0.192	0	0.309873214
decentraland	Events	121	26	10	6	198	51	1	0.187	0	0.215601046
$SAND	Economic	14	3	1	0	20.5	1282	0	0.107	1	-0.184172938
decentraland	Technical	40	9	3	2	65.5	717	0	0.229	0	-0.489219596
NFT marriage	Technical	12	2	1	0	17	251	0	0.253	0	0.276300046
digital vow	Economic	64	14	5	3	104	880	1	0.078	0	-0.161303013
virtual wedding	Events	64	14	5	3	104	696	0	0.046	0	-0.074474925
NFT marriage	Social	91	20	7	5	150	1480	1	0.108	1	0.098466502
NFT marriage	Technical	75	16	6	4	123	1728	1	0.372	0	0.454880939
decentraland	Economic	7	1	0	0	8.5	126	0	0.186	0	0.566279798
virtual wedding	Events	61	13	5	3	99.5	434	0	0.067	0	0.407336268
virtual wedding	Economic	76	16	6	4	124	387	1	0.224	0	-0.310899898
digital vow	Social	42	9	3	2	67.5	362	0	0.155	0	0.39256259
$SAND	Events	68	15	5	3	109.5	826	0	0.232	0	-0.272610508
metaverse	Social	91	20	7	5	150	523	1	0.05	0	0.787557206
digital vow	Social	128	28	10	7	211	547	0	0.123	1	0.148673356
NFT marriage	Economic	85	18	7	4	138	1618	0	0.255	0	-0.205930877
decentraland	Events	64	14	5	3	104	806	0	0.148	0	-0.232396699
decentraland	Economic	68	15	5	3	109.5	65	1	0.218	1	0.493398188
NFT marriage	Social	60	13	5	3	98.5	698	0	0.097	1	0.130227929
metaverse	Social	36	8	3	2	60	69	0	0.16	1	-0.227070449
decentraland	Economic	7	1	0	0	8.5	559	0	0.01	0	0.951017839
metaverse	Events	137	30	11	7	225	871	1	0.061	0	-0.53059696
digital vow	Events	125	27	10	6	203.5	177	1	0.336	0	0.698496089
digital vow	Social	105	23	8	5	170.5	2964	1	0.226	0	-0.605521098
digital vow	Social	99	22	8	5	163	681	1	0.176	1	0.071513215
decentraland	Technical	71	15	5	3	112.5	1725	1	0.135	1	-0.477928843
decentraland	Technical	82	18	6	4	133	84	1	0.045	0	0.043026993
$SAND	Events	62	13	5	3	100.5	126	0	0.284	1	0.013056061
metaverse	Social	85	18	7	4	138	363	1	0.161	0	0.513284152
$SAND	Social	87	19	7	4	141.5	399	1	0.129	0	-0.271797604
$SAND	Technical	68	15	5	3	109.5	617	1	0.371	1	0.259756375
virtual wedding	Technical	66	14	5	3	106	64	1	0.263	0	0.331781931
virtual wedding	Events	62	13	5	3	100.5	162	0	0.056	0	0.582807934
metaverse	Economic	65	14	5	3	105	1757	1	0.098	0	1
$SAND	Technical	16	3	1	0	22.5	1525	0	0.136	0	0.648819485
decentraland	Events	64	14	5	3	104	783	0	0.208	0	-0.58717771
NFT marriage	Events	115	25	9	6	188.5	171	1	0.111	0	-0.154990201
decentraland	Economic	9	2	0	0	12	877	0	0.319	1	0.024607464
digital vow	Events	73	16	6	4	121	470	0	0.234	1	-0.379925862
digital vow	Economic	32	7	2	1	49.5	268	0	0.256	0	-0.29188519
metaverse	Events	114	25	9	6	187.5	180	1	0.204	0	-0.498299331
$SAND	Technical	67	14	5	3	107	418	1	0.13	0	1
decentraland	Technical	85	18	7	4	138	2089	1	0.46	0	0.480325706
virtual wedding	Events	63	14	5	3	103	802	0	0.089	0	0.083026527
digital vow	Technical	24	5	2	1	38.5	427	0	0.253	1	-0.652742014
digital vow	Economic	85	18	7	4	138	3537	1	0.217	0	0.247373654
NFT marriage	Events	64	14	5	3	104	277	0	0.031	1	0.400283905
digital vow	Social	86	19	7	4	140.5	189	1	0.07	0	-0.005384689
metaverse	Technical	22	5	1	1	34.5	849	0	0.334	1	-0.093122667
virtual wedding	Social	33	7	2	1	50.5	129	0	0.321	0	0.06731166
decentraland	Events	63	14	5	3	103	298	0	0.29	0	-0.060007617
virtual wedding	Social	115	25	9	6	188.5	10500	1	0.182	0	-0.286612328
$SAND	Economic	16	3	1	0	22.5	103	0	0.151	0	0.345075563
NFT marriage	Social	93	20	7	5	152	458	1	0.142	0	-0.497559355
virtual wedding	Events	61	13	5	3	99.5	74	0	0.204	0	-0.122415769
decentraland	Events	84	18	7	4	137	642	0	0.155	0	-0.453834244
$SAND	Economic	9	2	0	0	12	454	0	0.223	0	0.227031919
metaverse	Economic	24	5	2	1	38.5	4019	0	0.046	0	-0.234929434
decentraland	Social	84	18	7	4	137	60	1	0.247	1	0.057884894
metaverse	Technical	106	23	8	5	171.5	604	1	0.065	1	0.983866081
virtual wedding	Social	89	19	7	4	143.5	664	1	0.321	0	0.070138441
virtual wedding	Social	104	23	8	5	169.5	87	1	0.347	0	0.746646718
metaverse	Social	33	7	2	1	50.5	875	0	0.068	1	-0.161983909
metaverse	Events	60	13	5	3	98.5	146	0	0.176	1	-0.078463597
NFT marriage	Social	88	19	7	4	142.5	748	1	0.07	0	0.368842685
metaverse	Technical	67	15	5	3	108.5	211	1	0.148	1	0.616059726
virtual wedding	Technical	14	3	1	0	20.5	119	0	0.3	0	-0.205423099
$SAND	Social	86	19	7	4	140.5	197	1	0.17	1	-0.329597254
NFT marriage	Economic	63	14	5	3	103	104	0	0.161	1	-0.002239196
NFT marriage	Economic	63	14	5	3	103	533	1	0.134	0	-0.445714729
$SAND	Events	123	27	10	6	201.5	640	1	0.243	0	0.221645872
$SAND	Events	63	14	5	3	103	771	0	0.099	1	0.514107667
decentraland	Events	116	25	9	6	189.5	872	1	0.052	0	0.358772781
$SAND	Events	126	28	10	7	209	161	1	0.141	0	0.528941556
metaverse	Technical	68	15	5	3	109.5	158	1	0.095	0	-0.191976468
metaverse	Economic	61	13	5	3	99.5	229	1	0.198	1	0.43253029
virtual wedding	Economic	79	17	6	4	128.5	572	1	0.088	0	0.230195973
metaverse	Events	116	25	9	6	189.5	64	1	0.34	0	0.068825192
$SAND	Social	85	18	7	4	138	341	1	0.204	1	-0.140727051
NFT marriage	Economic	10	2	0	0	13	1214	0	0.423	1	0.61883845
metaverse	Economic	9	2	0	0	12	93	0	0.088	0	0.112323471
NFT marriage	Social	85	19	7	4	139.5	74	1	0.187	0	-0.3903955
digital vow	Social	31	6	2	1	47	67	0	0.276	0	-0.082980867
$SAND	Social	34	7	2	1	51.5	305	0	0.068	0	0.067950195
decentraland	Social	84	18	7	4	137	234	1	0.118	0	0.30733481
NFT marriage	Events	63	14	5	3	103	301	0	0.044	0	0.714243853
NFT marriage	Economic	98	21	8	5	160.5	1368	1	0.128	1	0.725532861
decentraland	Events	118	26	9	6	193	951	1	0.361	0	-0.133653839
decentraland	Social	86	19	7	4	140.5	316	1	0.116	0	0.172633598
NFT marriage	Events	149	33	12	8	246.5	659	1	0.38	1	0.490123772
metaverse	Social	168	37	14	9	278.5	332	0	0.281	0	-0.263506438
metaverse	Technical	49	11	4	2	79.5	130	0	0.083	0	0.760784569
metaverse	Social	76	17	6	4	125.5	580	0	0.126	0	0.087294859
decentraland	Technical	16	3	1	0	22.5	269	0	0.035	0	-0.007989989
virtual wedding	Social	33	7	2	1	50.5	485	0	0.131	1	-0.357176245
digital vow	Social	85	18	7	4	138	198	1	0.102	0	0.102714062
$SAND	Social	38	8	3	2	62	964	0	0.214	0	0.906079783
decentraland	Social	88	19	7	4	142.5	110	1	0.054	1	0.620695604
metaverse	Technical	73	16	6	4	121	167	1	0.075	1	0.076065637
decentraland	Economic	10	2	0	0	13	241	0	0.157	0	0.072768828
$SAND	Events	61	13	5	3	99.5	240	0	0.165	0	0.223136021
decentraland	Events	76	17	6	4	125.5	118	0	0.186	0	-0.219975513
NFT marriage	Technical	70	15	5	3	111.5	1020	1	0.051	1	0.152358832
NFT marriage	Events	60	13	5	3	98.5	87	0	0.241	0	0.852877287
decentraland	Events	121	27	10	6	199.5	122	1	0.142	0	-0.279250977
metaverse	Social	87	19	7	4	141.5	1283	1	0.288	1	-0.069595165
NFT marriage	Technical	17	3	1	0	23.5	937	0	0.105	0	0.394821906
metaverse	Technical	69	15	5	3	110.5	263	1	0.247	1	0.171542273
virtual wedding	Social	34	7	2	1	51.5	310	0	0.065	0	-0.579426514
decentraland	Economic	129	28	10	7	212	516	1	0.135	0	0.406977088
NFT marriage	Economic	12	2	1	0	17	1100	0	0.144	0	0.312862656
NFT marriage	Economic	63	14	5	3	103	429	1	0.007	1	-0.1900108
digital vow	Technical	16	3	1	0	22.5	574	0	0.121	0	-0.077460766
digital vow	Economic	99	22	8	5	163	542	0	0.255	0	0.550957192
NFT marriage	Economic	64	14	5	3	104	1325	1	0.265	0	0.498592652
digital vow	Social	89	19	7	4	143.5	210	1	0.148	0	0.439169622
metaverse	Economic	66	14	5	3	106	426	1	0.137	1	-0.188194495
decentraland	Social	89	19	7	4	143.5	1229	1	0.268	0	-0.114421877
NFT marriage	Events	61	13	5	3	99.5	585	0	0.169	0	-0.410856335
metaverse	Economic	11	2	0	0	14	597	0	0.078	0	-0.260151333
decentraland	Technical	76	16	6	4	124	102	1	0.016	0	-0.258745365
$SAND	Social	42	9	3	2	67.5	84	0	0.159	0	-0.078249846
decentraland	Economic	11	2	0	0	14	866	0	0.21	0	-0.571744198
$SAND	Events	124	27	10	6	202.5	220	1	0.243	0	0.263010029
$SAND	Technical	31	6	2	1	47	1520	0	0.192	1	0.4432364
digital vow	Technical	82	18	6	4	133	1319	1	0.251	0	-0.232548913
$SAND	Social	48	10	4	2	77	95	0	0.082	0	0.98134788
$SAND	Economic	13	2	1	0	18	1705	0	0.304	1	-0.124339078
$SAND	Social	38	8	3	2	62	1885	0	0.18	0	1
digital vow	Events	127	28	10	7	210	162	1	0.163	0	0.382841871
$SAND	Social	87	19	7	4	141.5	619	1	0.094	0	-0.04226494
decentraland	Technical	69	15	5	3	110.5	356	1	0.284	0	0.367010446
decentraland	Technical	70	15	5	3	111.5	802	1	0.072	0	0.265769384
NFT marriage	Technical	67	14	5	3	107	236	1	0.296	0	-0.084883417
decentraland	Technical	16	3	1	0	22.5	1467	0	0.174	0	0.837934479
metaverse	Social	39	8	3	2	63	1939	0	0.225	0	0.273984758
digital vow	Events	63	14	5	3	103	516	0	0.224	0	0.240373998
$SAND	Economic	25	5	2	1	39.5	1230	0	0.236	0	0.19603049
$SAND	Social	34	7	2	1	51.5	322	0	0.228	0	-0.033885315
NFT marriage	Social	84	18	7	4	137	62	1	0.036	0	0.413412191
virtual wedding	Technical	66	14	5	3	106	97	1	0.15	1	0.557023524
metaverse	Events	121	27	10	6	199.5	292	1	0.058	1	0.130149249
digital vow	Social	52	11	4	2	82.5	1132	0	0.274	0	-0.173594153
digital vow	Economic	67	14	5	3	107	670	1	0.092	1	0.105916546
$SAND	Social	31	6	2	1	47	143	0	0.061	0	0.106307158
$SAND	Social	30	6	2	1	46	57	0	0.364	1	0.177593269
metaverse	Technical	15	3	1	0	21.5	98	0	0.06	0	0.371592215
digital vow	Economic	66	14	5	3	106	1258	1	0.121	0	0.160744743
NFT marriage	Social	87	19	7	4	141.5	717	1	0.098	0	0.02525571
metaverse	Social	88	19	7	4	142.5	283	1	0.116	1	-0.002081006
$SAND	Technical	15	3	1	0	21.5	212	0	0.206	0	-0.551201458
decentraland	Technical	68	15	5	3	109.5	578	1	0.411	0	0.008224836
$SAND	Technical	74	16	6	4	122	418	1	0.012	0	0.401546275
virtual wedding	Technical	19	4	1	1	30	383	0	0.355	0	0.265421722
NFT marriage	Social	117	26	9	6	192	66	1	0.325	1	0.532197531
virtual wedding	Technical	13	2	1	0	18	456	0	0.025	0	0.683587324
digital vow	Technical	73	16	6	4	121	734	1	0.102	0	0.346230399
digital vow	Social	39	8	3	2	63	880	0	0.243	0	0.011138815
virtual wedding	Economic	30	6	2	1	46	1208	0	0.19	0	0.409408764
digital vow	Technical	87	19	7	4	141.5	450	1	0.05	1	0.081683498
metaverse	Technical	211	47	17	11	348.5	476	1	0.15	1	0.20920101
NFT marriage	Social	148	32	12	8	244	86	1	0.139	0	-0.171702805
decentraland	Social	33	7	2	1	50.5	608	0	0.122	0	-0.002734817
metaverse	Economic	12	2	1	0	17	184	0	0.175	0	-0.577587687
$SAND	Social	88	19	7	4	142.5	192	1	0.038	0	0.651431549
digital vow	Social	40	9	3	2	65.5	1346	0	0.451	0	0.456194074
digital vow	Social	134	29	11	7	220.5	92	0	0.116	1	-0.059410661
$SAND	Technical	123	27	10	6	201.5	3771	1	0.082	0	0.610222994
decentraland	Social	58	12	4	3	93	304	0	0.147	1	0.493764804
$SAND	Social	34	7	2	1	51.5	442	0	0.348	1	0.089625724
decentraland	Social	37	8	3	2	61	135	0	0.108	0	-0.383001117
decentraland	Social	43	9	3	2	68.5	2723	0	0.054	0	0.398222137
$SAND	Social	35	7	2	1	52.5	59	0	0.159	1	-0.116554363
decentraland	Social	85	19	7	4	139.5	327	1	0.312	0	0.459877709
digital vow	Technical	84	18	7	4	137	1036	1	0.032	0	-0.471687633
digital vow	Events	166	37	13	9	274.5	86	1	0.071	1	0.064931703
$SAND	Social	49	11	4	2	79.5	120	0	0.207	0	-0.241702881
decentraland	Technical	21	4	1	1	32	83	0	0.022	0	0.12197931
virtual wedding	Social	109	24	9	6	181	267	1	0.116	0	0.027281916
metaverse	Social	85	19	7	4	139.5	111	1	0.039	0	0.220357419
decentraland	Technical	62	13	5	3	100.5	733	0	0.09	1	0.38772384
$SAND	Economic	113	25	9	6	186.5	794	1	0.07	0	0.632825653
digital vow	Economic	84	18	7	4	137	858	1	0.501	0	-0.034966743
decentraland	Technical	93	20	7	5	152	149	1	0.199	0	0.420455889
NFT marriage	Technical	67	14	5	3	107	187	1	0.099	0	-0.023089054
NFT marriage	Events	64	14	5	3	104	660	0	0.12	0	0.703926368
virtual wedding	Social	32	7	2	1	49.5	215	0	0.115	0	0.754108528
NFT marriage	Economic	9	2	0	0	12	71	0	0.103	0	-0.329767664
NFT marriage	Social	87	19	7	4	141.5	187	1	0.232	1	-0.252534698
metaverse	Events	120	26	10	6	197	1007	1	0.167	0	0.104180309
NFT marriage	Social	379	84	31	21	630	511	1	0.244	0	-0.010587849
metaverse	Economic	15	3	1	0	21.5	2658	0	0.233	0	0.258007245
NFT marriage	Economic	6	1	0	0	7.5	142	0	0.116	0	0.895430008
NFT marriage	Economic	23	5	1	1	35.5	1696	0	0.177	1	0.606650157
digital vow	Social	33	7	2	1	50.5	221	0	0.172	1	-0.140232032
decentraland	Events	60	13	5	3	98.5	186	0	0.484	0	0.414480201
$SAND	Economic	161	35	13	8	263.5	184	1	0.174	1	0.281789901
NFT marriage	Economic	10	2	0	0	13	624	0	0.155	1	0.235164712
$SAND	Technical	13	3	1	0	19.5	217	0	0.103	0	0.004301103
virtual wedding	Social	85	18	7	4	138	344	1	0.419	0	-0.186925095
metaverse	Economic	12	2	1	0	17	289	0	0.147	0	0.967677246
virtual wedding	Events	66	14	5	3	106	76	0	0.42	0	-0.494299064
NFT marriage	Social	35	7	2	1	52.5	141	0	0.273	1	-0.085878458
NFT marriage	Technical	73	16	6	4	121	237	1	0.247	0	0.133501887
decentraland	Events	123	27	10	6	201.5	155	1	0.107	1	0.215793245
NFT marriage	Social	40	8	3	2	64	348	0	0.154	0	0.519483515
$SAND	Events	63	14	5	3	103	241	0	0.22	0	0.632411363
digital vow	Social	99	22	8	5	163	1393	1	0.216	0	0.54861721
metaverse	Social	126	28	10	7	209	206	1	0.243	0	0.330064903
decentraland	Events	133	29	11	7	219.5	148	1	0.088	0	0.371014121
virtual wedding	Economic	61	13	5	3	99.5	63	1	0.052	0	-0.032105234
NFT marriage	Social	40	9	3	2	65.5	309	0	0.122	0	0.592666893
digital vow	Social	93	20	7	5	152	191	1	0.035	0	-0.083269162
metaverse	Social	91	20	7	5	150	1894	1	0.253	0	-0.509873676
virtual wedding	Events	64	14	5	3	104	620	0	0.08	0	0.474841866
decentraland	Technical	75	16	6	4	123	755	1	0.241	0	0.900278389
decentraland	Events	129	28	10	7	212	171	1	0.467	0	0.364373019
decentraland	Events	60	13	5	3	98.5	190	0	0.094	1	0.486145082
virtual wedding	Social	88	19	7	4	142.5	759	1	0.151	0	-0.020263861
decentraland	Technical	16	3	1	0	22.5	58	0	0.176	1	-0.051551911
metaverse	Technical	27	6	2	1	43	334	0	0.064	0	0.412011641
NFT marriage	Social	84	18	7	4	137	60	1	0.193	1	0.547517738
virtual wedding	Economic	16	3	1	0	22.5	3182	0	0.016	0	0.451121287
$SAND	Social	54	12	4	3	89	780	0	0.242	0	0.49944233
NFT marriage	Technical	30	6	2	1	46	448	0	0.061	1	0.256847466
NFT marriage	Technical	13	2	1	0	18	351	0	0.209	1	-0.366894059
$SAND	Social	45	10	3	2	72	590	0	0.083	0	0.929426101
virtual wedding	Social	135	30	11	7	223	298	1	0.102	1	0.093940251
$SAND	Social	34	7	2	1	51.5	122	0	0.017	0	-0.82349613
virtual wedding	Social	32	7	2	1	49.5	73	0	0.327	0	-0.174992129
virtual wedding	Events	61	13	5	3	99.5	467	0	0.097	0	0.207732657
decentraland	Social	35	7	2	1	52.5	146	0	0.163	0	0.318729494
virtual wedding	Social	85	19	7	4	139.5	82	1	0.259	0	-0.128750214
decentraland	Social	88	19	7	4	142.5	197	1	0.099	0	-0.163984082
digital vow	Events	63	14	5	3	103	853	0	0.07	0	0.42626225
virtual wedding	Technical	13	3	1	0	19.5	352	0	0.223	0	-0.004207352
decentraland	Economic	66	14	5	3	106	120	1	0.341	0	-0.341395989
metaverse	Technical	73	16	6	4	121	1678	1	0.135	0	0.030377994
digital vow	Economic	63	14	5	3	103	864	1	0.148	1	0.488296802
digital vow	Events	100	22	8	5	164	1150	0	0.456	1	-0.279499285
$SAND	Social	95	21	7	5	155.5	64	1	0.221	0	0.610460177
$SAND	Social	87	19	7	4	141.5	210	1	0.166	0	0.292260074
metaverse	Events	138	30	11	7	226	92	1	0.298	0	0.327714175
virtual wedding	Social	85	18	7	4	138	234	1	0.144	0	0.030005718
digital vow	Events	115	25	9	6	188.5	215	1	0.209	0	0.328451937
virtual wedding	Economic	60	13	5	3	98.5	107	1	0.166	0	-0.035674054
digital vow	Technical	14	3	1	0	20.5	295	0	0.073	1	-0.200741475
$SAND	Technical	70	15	5	3	111.5	1012	1	0.195	0	-0.143613451
digital vow	Events	64	14	5	3	104	863	0	0.156	0	0.330812302
decentraland	Technical	83	18	6	4	134	115	1	0.047	0	-0.604220379
decentraland	Economic	7	1	0	0	8.5	346	0	0.124	1	-0.158097538
decentraland	Social	88	19	7	4	142.5	695	1	0.075	1	0.283431326
decentraland	Social	84	18	7	4	137	329	1	0.102	1	0.43827352
metaverse	Events	137	30	11	7	225	698	1	0.267	0	-0.052954203
virtual wedding	Social	45	10	3	2	72	285	0	0.099	0	-0.13379186
decentraland	Events	144	32	12	8	240	67	1	0.246	1	-0.114291096
virtual wedding	Events	70	15	5	3	111.5	3078	0	0.162	0	-0.562382996
metaverse	Technical	24	5	2	1	38.5	183	0	0.068	0	0.249678002
virtual wedding	Economic	63	14	5	3	103	284	1	0.07	0	-0.596396424
virtual wedding	Social	762	169	63	42	1267.5	1379	1	0.102	0	-0.375835235
decentraland	Events	117	26	9	6	192	379	1	0.115	0	0.430040317
digital vow	Social	43	9	3	2	68.5	160	0	0.234	0	0.382911284
virtual wedding	Technical	25	5	2	1	39.5	3061	0	0.182	0	0.130166228
decentraland	Social	34	7	2	1	51.5	1259	0	0.157	1	-0.278267413
NFT marriage	Social	31	6	2	1	47	65	0	0.215	1	-0.259723926
decentraland	Economic	61	13	5	3	99.5	74	1	0.066	0	0.076852323
digital vow	Events	67	15	5	3	108.5	104	0	0.169	1	-0.470790724
metaverse	Technical	103	22	8	5	167	1428	0	0.086	0	-0.307682653
virtual wedding	Economic	61	13	5	3	99.5	115	1	0.063	0	-0.144194903
decentraland	Technical	341	75	28	18	563.5	2123	1	0.237	0	1
$SAND	Social	91	20	7	5	150	2383	1	0.077	0	0.100997828
NFT marriage	Events	67	15	5	3	108.5	297	0	0.238	0	-0.464860567
NFT marriage	Economic	66	14	5	3	106	637	1	0.293	1	0.328111905
decentraland	Economic	61	13	5	3	99.5	562	1	0.142	0	0.645810575
metaverse	Social	94	20	7	5	153	279	0	0.225	0	0.231176244
metaverse	Social	31	7	2	1	48.5	91	0	0.219	0	-0.055438412
digital vow	Events	69	15	5	3	110.5	479	0	0.108	0	-0.012486062
metaverse	Social	33	7	2	1	50.5	240	0	0.199	0	-0.19727724
virtual wedding	Social	32	7	2	1	49.5	359	0	0.083	0	0.452563988
decentraland	Technical	14	3	1	0	20.5	314	0	0.193	0	0.474604506
NFT marriage	Economic	16	3	1	0	22.5	102	0	0.128	0	0.217214814
NFT marriage	Economic	69	15	5	3	110.5	1368	1	0.367	1	0.219004193
metaverse	Social	88	19	7	4	142.5	746	1	0.299	0	0.274347955
virtual wedding	Social	37	8	3	2	61	1432	0	0.089	0	0.549142016
decentraland	Social	39	8	3	2	63	69	0	0.155	0	0.441317568
$SAND	Events	65	14	5	3	105	249	0	0.123	0	0.43478762
digital vow	Economic	72	16	6	4	120	3812	1	0.064	0	0.587935532
digital vow	Technical	29	6	2	1	45	590	0	0.119	0	0.001435627
virtual wedding	Social	181	40	15	10	301	391	1	0.184	0	-0.277687689
digital vow	Economic	501	111	41	27	830.5	99	0	0.06	1	-0.563146374
virtual wedding	Events	125	27	10	6	203.5	89	1	0.194	0	0.323250141
$SAND	Economic	10	2	0	0	13	125	0	0.099	0	-0.148728119
virtual wedding	Technical	19	4	1	1	30	1462	0	0.047	0	-0.483372303
virtual wedding	Events	66	14	5	3	106	102	0	0.094	0	0.004360045
digital vow	Social	86	19	7	4	140.5	821	1	0.022	0	0.948396083
$SAND	Events	127	28	10	7	210	1119	1	0.138	0	0.344872498
virtual wedding	Economic	8	1	0	0	9.5	262	0	0.403	0	-0.295026198
metaverse	Technical	70	15	5	3	111.5	1274	1	0.325	1	0.097813476
virtual wedding	Events	79	17	6	4	128.5	402	0	0.054	0	0.216840804
NFT marriage	Social	32	7	2	1	49.5	164	0	0.18	1	0.225298382
virtual wedding	Social	87	19	7	4	141.5	78	1	0.092	1	-0.002378381
$SAND	Social	32	7	2	1	49.5	291	0	0.157	0	-0.636163621
virtual wedding	Social	142	31	11	7	231.5	267	1	0.077	0	-0.129729298
digital vow	Technical	13	3	1	0	19.5	725	0	0.565	0	-0.166804774
$SAND	Social	87	19	7	4	141.5	87	1	0.077	0	-0.099634341
metaverse	Technical	67	15	5	3	108.5	465	1	0.116	1	0.638509711
digital vow	Economic	64	14	5	3	104	234	1	0.182	0	-0.284669474
metaverse	Technical	33	7	2	1	50.5	1025	0	0.096	0	0.127162584
virtual wedding	Economic	9	2	0	0	12	996	0	0.22	0	-0.158621467
metaverse	Events	60	13	5	3	98.5	65	0	0.078	1	1
$SAND	Social	31	6	2	1	47	99	0	0.223	1	0.284409744
digital vow	Economic	72	16	6	4	120	1154	1	0.034	1	0.544088996
decentraland	Social	89	19	7	4	143.5	937	1	0.111	1	0.175040319
decentraland	Social	33	7	2	1	50.5	98	0	0.079	0	-0.316046112
virtual wedding	Technical	81	18	6	4	132	433	1	0.178	0	-0.225164925
NFT marriage	Events	118	26	9	6	193	354	1	0.105	0	0.505991475
NFT marriage	Technical	123	27	10	6	201.5	673	1	0.1	1	-0.190043489
decentraland	Technical	68	15	5	3	109.5	502	1	0.183	0	0.642618599
NFT marriage	Technical	15	3	1	0	21.5	241	0	0.127	0	0.1006827
virtual wedding	Social	87	19	7	4	141.5	577	1	0.174	1	0.025918278
metaverse	Events	116	25	9	6	189.5	158	1	0.084	0	-0.230396228
virtual wedding	Events	115	25	9	6	188.5	267	1	0.066	1	0.135082539
metaverse	Social	86	19	7	4	140.5	785	1	0.225	0	0.166813959
$SAND	Technical	66	14	5	3	106	83	1	0.215	0	-0.43503299
digital vow	Technical	18	4	1	1	29	1415	0	0.149	0	0.233846909
metaverse	Technical	67	14	5	3	107	93	1	0.031	0	0.089489839
$SAND	Technical	24	5	2	1	38.5	424	0	0.082	0	-0.470236755
metaverse	Events	60	13	5	3	98.5	51	0	0.118	0	0.78065184
$SAND	Technical	67	14	5	3	107	76	1	0.159	0	0.044893014
virtual wedding	Social	30	6	2	1	46	158	0	0.011	1	0.14641839
virtual wedding	Economic	7	1	0	0	8.5	422	0	0.075	0	0.042708546
decentraland	Economic	63	14	5	3	103	613	1	0.125	1	-0.048764974
$SAND	Events	70	15	5	3	111.5	1035	0	0.082	0	0.285156411
decentraland	Technical	70	15	5	3	111.5	490	1	0.38	0	-0.109269107
NFT marriage	Events	63	14	5	3	103	310	0	0.231	1	-0.510201818
virtual wedding	Social	117	26	9	6	192	1515	1	0.148	0	0.145502191
$SAND	Events	132	29	11	7	218.5	113	1	0.055	0	0.528385022
metaverse	Social	48	10	4	2	77	150	0	0.125	0	-0.062083739
$SAND	Events	60	13	5	3	98.5	119	0	0.136	1	0.024010276
NFT marriage	Technical	69	15	5	3	110.5	227	1	0.186	1	0.018260309
decentraland	Technical	69	15	5	3	110.5	147	1	0.264	1	0.812041304
metaverse	Technical	110	24	9	6	182	492	1	0.159	0	-0.723486133
NFT marriage	Economic	14	3	1	0	20.5	92	0	0.112	1	-0.086890913
virtual wedding	Economic	78	17	6	4	127.5	198	1	0.197	0	0.264209204
decentraland	Events	63	14	5	3	103	141	0	0.076	0	-0.178392281
NFT marriage	Social	31	6	2	1	47	54	0	0.132	1	-0.061713823
$SAND	Technical	15	3	1	0	21.5	406	0	0.129	0	-0.458816842
$SAND	Technical	16	3	1	0	22.5	415	0	0.234	1	-0.240419328
$SAND	Events	156	34	13	8	257	203	1	0.041	0	0.024465039
virtual wedding	Social	44	9	3	2	69.5	264	0	0.192	1	-0.185526211
metaverse	Economic	60	13	5	3	98.5	76	1	0.141	1	0.069305398
metaverse	Events	68	15	5	3	109.5	2755	0	0.137	1	-0.081772409
$SAND	Events	72	16	6	4	120	87	0	0.144	1	0.095838386
decentraland	Economic	12	2	1	0	17	487	0	0.004	0	-0.199201363
NFT marriage	Technical	71	15	5	3	112.5	376	1	0.133	0	-0.542352775
NFT marriage	Technical	15	3	1	0	21.5	139	0	0.036	0	-0.083384479
digital vow	Technical	19	4	1	1	30	475	0	0.118	1	0.634139794
$SAND	Technical	68	15	5	3	109.5	353	1	0.089	0	-0.199411136
decentraland	Events	60	13	5	3	98.5	292	0	0.255	0	0.871546132
$SAND	Technical	19	4	1	1	30	1206	0	0.107	1	0.268356915
virtual wedding	Economic	71	15	5	3	112.5	3799	1	0.177	0	0.171538094
virtual wedding	Technical	69	15	5	3	110.5	985	1	0.249	0	-0.129293655
virtual wedding	Economic	63	14	5	3	103	129	1	0.285	0	0.382979168
$SAND	Technical	33	7	2	1	50.5	936	0	0.155	0	-0.049003653
digital vow	Social	102	22	8	5	166	376	1	0.203	0	-0.339869891
$SAND	Economic	15	3	1	0	21.5	2521	0	0.243	1	0.421735051
NFT marriage	Social	85	18	7	4	138	77	1	0.147	1	-0.259120936
NFT marriage	Economic	94	21	7	5	154.5	4056	0	0.193	0	0.47415957
virtual wedding	Economic	33	7	2	1	50.5	454	0	0.402	1	0.055762016
decentraland	Social	117	26	9	6	192	82	1	0.21	0	0.031557114
digital vow	Technical	110	24	9	6	182	78	1	0.109	0	-0.103678601
$SAND	Technical	153	34	12	8	252	319	0	0.212	0	0.60171893
digital vow	Social	84	18	7	4	137	128	1	0.023	0	0.158690603
metaverse	Social	56	12	4	3	91	114	0	0.072	0	0.77085449
decentraland	Events	65	14	5	3	105	392	0	0.162	1	0.2725591
decentraland	Economic	9	2	0	0	12	668	0	0.261	0	0.164085738
$SAND	Social	88	19	7	4	142.5	277	1	0.168	0	-0.522551637
metaverse	Technical	13	3	1	0	19.5	363	0	0.433	0	0.085796489
NFT marriage	Social	99	22	8	5	163	66	1	0.064	0	-0.065726225
virtual wedding	Events	120	26	10	6	197	120	1	0.129	1	-0.046370776
virtual wedding	Economic	63	14	5	3	103	109	1	0.157	0	0.410844832
decentraland	Social	92	20	7	5	151	702	1	0.164	0	-0.556401285
metaverse	Social	31	6	2	1	47	254	0	0.096	0	-0.736458253
virtual wedding	Technical	34	7	2	1	51.5	617	0	0.287	1	-0.177483726
metaverse	Technical	16	3	1	0	22.5	1251	0	0.032	0	0.038763787
$SAND	Social	75	16	6	4	123	277	0	0.214	0	0.08532015
virtual wedding	Social	87	19	7	4	141.5	1071	1	0.14	0	-0.382114423
NFT marriage	Technical	69	15	5	3	110.5	563	1	0.117	0	0.249587755
NFT marriage	Events	115	25	9	6	188.5	69	0	0.092	0	0.0150294
metaverse	Events	64	14	5	3	104	269	0	0.275	1	0.900788073
NFT marriage	Events	117	26	9	6	192	412	1	0.123	0	0.27066274
metaverse	Social	38	8	3	2	62	64	0	0.326	1	-0.241502455
metaverse	Events	117	26	9	6	192	368	1	0.143	0	-0.025812837
digital vow	Technical	69	15	5	3	110.5	62	1	0.072	1	0.001572488
digital vow	Economic	63	14	5	3	103	205	1	0.127	1	-0.176564277
metaverse	Social	30	6	2	1	46	87	0	0.53	0	0.756926613
decentraland	Social	34	7	2	1	51.5	182	0	0.068	0	-0.220707326
metaverse	Technical	72	16	6	4	120	1865	1	0.121	0	0.268047984
digital vow	Events	60	13	5	3	98.5	129	0	0.113	0	0.062942815
metaverse	Social	32	7	2	1	49.5	168	0	0.167	0	0.13916768
digital vow	Events	114	25	9	6	187.5	175	1	0.043	0	-0.001869875
metaverse	Social	88	19	7	4	142.5	444	1	0.047	0	0.335899088
NFT marriage	Economic	9	2	0	0	12	487	0	0.042	0	-0.736227604
digital vow	Social	85	19	7	4	139.5	276	1	0.08	0	-0.182530354
decentraland	Economic	54	12	4	3	89	384	0	0.261	0	0.318386326
$SAND	Social	33	7	2	1	50.5	615	0	0.392	0	-0.205363608
virtual wedding	Social	86	19	7	4	140.5	63	1	0.128	0	0.324518309
metaverse	Economic	9	2	0	0	12	553	0	0.047	0	-0.519906098
NFT marriage	Social	95	21	7	5	155.5	1817	1	0.163	0	0.225957649
digital vow	Social	58	13	4	3	94.5	452	0	0.187	0	0.788856474
digital vow	Technical	68	15	5	3	109.5	184	1	0.126	0	0.822746058
digital vow	Social	85	19	7	4	139.5	597	1	0.085	0	-0.139344847
decentraland	Social	91	20	7	5	150	1841	1	0.327	0	-0.278780724
decentraland	Events	67	15	5	3	108.5	200	0	0.215	1	-0.163086374
decentraland	Events	126	28	10	7	209	975	1	0.118	0	-0.191806167
decentraland	Social	47	10	3	2	74	206	0	0.066	0	0.033745115
NFT marriage	Economic	149	33	12	8	246.5	265	1	0.233	0	0.052998472
metaverse	Social	65	14	5	3	105	90	0	0.186	0	0.467634008
$SAND	Events	85	19	7	4	139.5	162	0	0.079	0	0.074832499
metaverse	Events	71	15	5	3	112.5	674	0	0.113	1	-0.153110465
$SAND	Technical	66	14	5	3	106	76	1	0.118	0	-0.029043852
virtual wedding	Social	87	19	7	4	141.5	355	1	0.11	0	0.530169141
NFT marriage	Events	64	14	5	3	104	608	0	0.109	1	0.85539202
metaverse	Social	99	22	8	5	163	897	1	0.054	0	-0.412548773
digital vow	Events	154	34	12	8	253	585	1	0.079	1	-0.300818076
metaverse	Social	91	20	7	5	150	450	1	0.31	0	-0.503941843
$SAND	Social	44	9	3	2	69.5	110	0	0.207	1	0.03861438
decentraland	Social	100	22	8	5	164	137	1	0.007	0	0.186887805
metaverse	Technical	44	9	3	2	69.5	2442	0	0.168	0	0.40838217
NFT marriage	Technical	73	16	6	4	121	210	1	0.083	1	0.170492908
NFT marriage	Social	85	18	7	4	138	127	1	0.249	0	0.261455248
$SAND	Economic	13	2	1	0	18	1859	0	0.052	0	0.15468791
metaverse	Social	96	21	8	5	158.5	1192	1	0.052	0	0.11336778
digital vow	Social	33	7	2	1	50.5	545	0	0.187	0	0.116928261
decentraland	Technical	21	4	1	1	32	298	0	0.175	0	0.169304262
virtual wedding	Social	37	8	3	2	61	134	0	0.226	0	-0.428027359
NFT marriage	Social	84	18	7	4	137	247	1	0.046	0	0.364364057
$SAND	Economic	8	1	0	0	9.5	398	0	0.086	0	0.174548626
decentraland	Technical	12	2	1	0	17	54	0	0.042	1	-0.42564744
decentraland	Economic	62	13	5	3	100.5	111	1	0.056	0	0.225345334
virtual wedding	Social	85	19	7	4	139.5	90	1	0.081	0	-0.079373345
digital vow	Social	91	20	7	5	150	1874	1	0.136	0	0.043878554
metaverse	Events	60	13	5	3	98.5	174	0	0.082	1	0.103230812
virtual wedding	Social	116	25	9	6	189.5	234	1	0.289	0	0.400540629
digital vow	Events	125	27	10	6	203.5	152	1	0.133	0	0.23975697
NFT marriage	Social	85	19	7	4	139.5	314	1	0.152	0	-0.025795848
decentraland	Events	63	14	5	3	103	771	0	0.283	0	0.737042456
metaverse	Technical	29	6	2	1	45	68	0	0.108	0	-0.76042628
metaverse	Events	134	29	11	7	220.5	410	1	0.066	0	0.402321947
decentraland	Social	40	9	3	2	65.5	402	0	0.05	0	-0.365663933
NFT marriage	Social	48	10	4	2	77	533	0	0.117	1	0.062433189
decentraland	Technical	52	11	4	2	82.5	1181	0	0.321	1	0.56816551
decentraland	Technical	81	18	6	4	132	558	0	0.213	0	0.899449678
$SAND	Technical	27	6	2	1	43	275	0	0.196	0	0.23506793
NFT marriage	Economic	69	15	5	3	110.5	653	1	0.21	0	0.67661328
NFT marriage	Technical	30	6	2	1	46	722	0	0.064	1	-0.333084563
$SAND	Social	38	8	3	2	62	264	0	0.361	1	0.723834031
digital vow	Events	90	20	7	5	149	1233	0	0.162	0	-0.206241158
$SAND	Social	84	18	7	4	137	393	1	0.033	1	0.216960347
NFT marriage	Technical	16	3	1	0	22.5	200	0	0.387	1	0.377258531
metaverse	Economic	9	2	0	0	12	785	0	0.285	1	0.587767445
virtual wedding	Social	85	19	7	4	139.5	521	1	0.258	0	0.638727608
virtual wedding	Economic	61	13	5	3	99.5	296	1	0.104	0	-0.035070983
metaverse	Social	91	20	7	5	150	969	1	0.116	1	0.167294157
metaverse	Technical	73	16	6	4	121	262	1	0.054	0	-0.151318029
metaverse	Social	126	28	10	7	209	536	1	0.412	0	-0.076548288
metaverse	Social	71	15	5	3	112.5	615	0	0.23	0	-0.229262676
decentraland	Economic	59	13	4	3	95.5	154	0	0.055	1	-0.086799904
virtual wedding	Economic	37	8	3	2	61	314	0	0.057	1	0.178825577
$SAND	Social	37	8	3	2	61	503	0	0.093	0	-0.264164331
digital vow	Social	88	19	7	4	142.5	73	1	0.205	1	0.402209246
$SAND	Economic	64	14	5	3	104	968	1	0.099	0	0.173879192
NFT marriage	Technical	30	6	2	1	46	157	0	0.415	0	-0.052247165
NFT marriage	Events	160	35	13	8	262.5	2551	1	0.17	0	0.176520075
NFT marriage	Social	37	8	3	2	61	470	0	0.221	0	-0.264203586
$SAND	Events	126	28	10	7	209	1963	1	0.15	0	0.379976652
NFT marriage	Technical	67	15	5	3	108.5	299	1	0.021	1	-0.101154105
virtual wedding	Social	85	19	7	4	139.5	108	1	0.208	0	-0.058822573
$SAND	Social	126	28	10	7	209	677	0	0.443	1	0.401986006
digital vow	Social	89	19	7	4	143.5	1736	1	0.075	0	-0.23296073
decentraland	Events	63	14	5	3	103	200	0	0.062	0	0.584158815
digital vow	Social	32	7	2	1	49.5	298	0	0.155	1	0.28932773
digital vow	Social	104	23	8	5	169.5	4630	1	0.142	0	0.124268346
digital vow	Events	70	15	5	3	111.5	3033	0	0.169	1	0.436873902
$SAND	Social	42	9	3	2	67.5	1230	0	0.22	0	0.164422405
decentraland	Social	31	7	2	1	48.5	321	0	0.126	0	-0.091431299
decentraland	Events	66	14	5	3	106	518	0	0.069	0	-0.082999628
NFT marriage	Events	60	13	5	3	98.5	79	0	0.246	1	0.057082815
decentraland	Events	61	13	5	3	99.5	248	0	0.449	0	-0.000893277
digital vow	Economic	7	1	0	0	8.5	77	0	0.165	1	0.39789499
decentraland	Social	31	6	2	1	47	350	0	0.102	0	-0.477034743
metaverse	Events	130	29	10	7	214.5	2931	1	0.214	0	-0.059533108
digital vow	Technical	66	14	5	3	106	337	1	0.244	0	-0.070519394
digital vow	Events	114	25	9	6	187.5	207	1	0.143	0	-0.10103964
NFT marriage	Social	87	19	7	4	141.5	191	1	0.035	0	0.335734638
$SAND	Economic	60	13	5	3	98.5	117	1	0.532	0	0.420251787
virtual wedding	Events	130	28	10	7	213	174	1	0.04	1	0.489582421
virtual wedding	Social	86	19	7	4	140.5	298	1	0.297	1	-0.633375385
NFT marriage	Technical	76	16	6	4	124	405	1	0.063	0	0.377967922
decentraland	Social	90	20	7	5	149	117	1	0.08	0	0.022410748
virtual wedding	Social	45	10	3	2	72	382	0	0.133	0	0.524417376
decentraland	Events	61	13	5	3	99.5	271	0	0.044	0	-0.297797773
virtual wedding	Social	88	19	7	4	142.5	492	1	0.054	0	-0.122490821
NFT marriage	Events	66	14	5	3	106	317	0	0.08	0	-0.727396306
$SAND	Social	32	7	2	1	49.5	316	0	0.265	0	0.200753965
metaverse	Economic	7	1	0	0	8.5	127	0	0.095	0	0.376905793
digital vow	Social	70	15	5	3	111.5	170	0	0.087	1	0.139538865
NFT marriage	Events	61	13	5	3	99.5	71	0	0.079	0	-0.250402936
decentraland	Technical	15	3	1	0	21.5	339	0	0.127	0	-0.194649141
$SAND	Economic	6	1	0	0	7.5	70	0	0.029	1	-0.199430017
decentraland	Social	105	23	8	5	170.5	591	1	0.117	0	0.297341917
metaverse	Social	34	7	2	1	51.5	135	0	0.13	0	0.072457341
decentraland	Social	97	21	8	5	159.5	223	1	0.09	1	0.269556296
$SAND	Economic	39	8	3	2	63	847	0	0.115	1	0.203376043
virtual wedding	Social	100	22	8	5	164	977	1	0.055	1	0.952263152
decentraland	Events	121	26	10	6	198	1270	1	0.321	0	0.628701335
metaverse	Social	34	7	2	1	51.5	1354	0	0.081	0	-0.299893679
$SAND	Social	97	21	8	5	159.5	431	1	0.298	0	0.2306072
virtual wedding	Social	31	6	2	1	47	85	0	0.125	0	-0.057356457
decentraland	Events	113	25	9	6	186.5	1681	0	0.048	1	0.378628287
digital vow	Technical	32	7	2	1	49.5	5543	0	0.021	0	0.39244984
metaverse	Events	60	13	5	3	98.5	154	0	0.083	0	-0.070996498
decentraland	Technical	127	28	10	7	210	119	1	0.333	0	0.651271291
$SAND	Economic	74	16	6	4	122	122	0	0.077	0	0.566653661
metaverse	Economic	62	13	5	3	100.5	688	1	0.157	1	-0.144598566
virtual wedding	Economic	22	5	1	1	34.5	826	0	0.226	0	0.266968463
NFT marriage	Social	37	8	3	2	61	500	0	0.129	0	-0.189143899
decentraland	Social	100	22	8	5	164	652	1	0.246	0	-0.348486392
$SAND	Events	116	25	9	6	189.5	406	1	0.337	1	0.015515261
$SAND	Technical	66	14	5	3	106	120	1	0.141	1	-0.505229731
virtual wedding	Events	63	14	5	3	103	191	0	0.191	0	-0.209811103
decentraland	Social	31	7	2	1	48.5	133	0	0.396	0	0.010339346
$SAND	Social	34	7	2	1	51.5	115	0	0.148	1	-0.24357913
$SAND	Economic	61	13	5	3	99.5	696	1	0.392	0	0.323731778
digital vow	Events	116	25	9	6	189.5	354	1	0.167	0	0.423006037
virtual wedding	Technical	72	16	6	4	120	527	1	0.088	1	-0.404385319
metaverse	Economic	8	1	0	0	9.5	83	0	0.039	1	0.115437674
metaverse	Technical	12	2	1	0	17	68	0	0.06	0	0.104568226
$SAND	Economic	9	2	0	0	12	624	0	0.157	0	0.762328841
metaverse	Technical	75	16	6	4	123	613	1	0.091	0	0.458767296
metaverse	Social	45	10	3	2	72	310	0	0.269	1	-0.291774429
NFT marriage	Events	126	28	10	7	209	275	1	0.211	1	-0.415488836
$SAND	Social	84	18	7	4	137	221	1	0.092	0	0.392873197
decentraland	Events	133	29	11	7	219.5	592	1	0.118	1	0.089048934
virtual wedding	Social	97	21	8	5	159.5	76	1	0.193	0	0.203532758
decentraland	Technical	96	21	8	5	158.5	200	1	0.031	1	0.447512577
digital vow	Economic	11	2	0	0	14	114	0	0.344	0	0.317417764
decentraland	Social	88	19	7	4	142.5	1512	1	0.056	0	-0.457875702
NFT marriage	Social	93	20	7	5	152	842	1	0.326	1	0.806320135
metaverse	Events	65	14	5	3	105	88	0	0.173	1	-0.121565304
NFT marriage	Events	117	26	9	6	192	1147	1	0.028	0	0.608831094
virtual wedding	Economic	90	20	7	5	149	689	1	0.149	1	0.095868747
metaverse	Social	86	19	7	4	140.5	696	1	0.031	1	-0.520355108
NFT marriage	Social	84	18	7	4	137	245	1	0.113	0	0.590389346
$SAND	Social	33	7	2	1	50.5	566	0	0.143	0	0.451757206
$SAND	Technical	66	14	5	3	106	215	1	0.13	1	0.287882257
NFT marriage	Technical	13	2	1	0	18	389	0	0.268	0	-0.105710776
[truncated: 48,001 more rows]
